# Supplementary material for: Metallomic profiles of pregnant women living with obesity in the UK: a secondary analysis of UPBEAT
Source: Metallomics. 2025 Aug 12;17(8):mfaf031. doi: 10.1093/mtomcs/mfaf031 (PMC12378400; doi:10.1093/mtomcs/mfaf031)
Supplement: mfaf031_Supplemental_Files [file mfaf031_supplemental_files.zip]

Archive with 17 entries (17 files):
- suppl_data_table_legend_revised.docx
- suppl_data_table_S1.xlsx
- suppl_data_table_S10.xlsx
- suppl_data_table_S11.xlsx
- suppl_data_table_S12_revised.xlsx
- suppl_data_table_S13_revised.xlsx
- suppl_data_table_S14.xlsx
- suppl_data_table_S2.xlsx
- suppl_data_table_S3.xlsx
- suppl_data_table_S4.xlsx
- suppl_data_table_S5.xlsx
- suppl_data_table_S6.xlsx
- suppl_data_table_S7.xlsx
- suppl_data_table_S8.xlsx
- suppl_data_table_S9.xlsx
- Table_1.xlsx
- Table_2.xlsx
