# Supplementary material for: Metallomic profiles of pregnant women living with obesity in the UK: a secondary analysis of UPBEAT
Source: Metallomics. 2025 Aug 12;17(8):mfaf031. doi: 10.1093/mtomcs/mfaf031 (PMC12378400; doi:10.1093/mtomcs/mfaf031)
Supplement: mfaf031_Supplemental_Files [file mfaf031_supplemental_files.zip › suppl_data_table_S1.xlsx]

## Sheet: Sheet1
Variable	N = 755	Variable category	Variable type	Variable explanation
Medical centre		Medical centre	Categorical	Medical centre in which participant was aproached
St Thomas'	211 (28%)
Newcastle	189 (25%)
Glasgow	133 (18%)
Manchester	107 (14%)
St Georges'	93 (12%)
Bradford	22 (2.9%)
CAN	0 (0%)
Sunderland	0 (0%)
Date of sample collection	2010-03-29 to 2014-06-06	Registration	Continuous	Date of the first UPBEAT visit (between 15+0 to 18+6 weeks of gestation)
Age (years)	31 (26 – 35)	Registration	Continuous	Age of the participant when aproached
Ethnicity		Registration	Categorical	Ethnicity of the participant
White	507 (67%)
Black	152 (20%)
Asian	57 (7.5%)
Other	39 (5.2%)
Body mass index (kg/m2)	35.3 (32.8 – 38.7)	Consent and eligibility	Continuous	Body mass index calculated from weight and height between 15+0 and 18+6 weeks of gestation
Job situation		Demography	Categorical	Participant's job situation between 15+0 and 18+6 weeks of gestation
Employed	503 (67%)
Looking after home or family	127 (17%)
Not doing paid work	87 (12%)
Student	30 (4.0%)
Other	8 (1.1%)
Education		Demography	Categorical	Participant's highest educational attainment
First or higher degree	307 (41%)
Vocational qualification	196 (26%)
None or General Certificate of Education (GCE)	144 (19%)
A level	108 (14%)
Living area		Demography	Categorical	Participant's living area
Inner city	407 (54%)
Suburban or town	310 (41%)
Rural or village	38 (5.0%)
Type of acommodation		Demography	Categorical	Participant's type of acommodation
Own house or flat	251 (34%)
Private rental	233 (31%)
Council rental	202 (27%)
Other	60 (8.0%)
Unknown	9
Index of multiple deprivation		Demography	Categorical	English Index of Multiple Deprivation and adjusted Scottish Index of Multiple Deprivation
5 (most deprived)	303 (40%)
4	255 (34%)
3	92 (12%)
2	65 (8.6%)
1 (least deprived)	38 (5.0%)
Unknown	2
Alcohol consumed		Maternal history	Categorical	Participant consumed alcohol before 15+0 to 18+6 weeks of gestation
No	717 (96%)
Yes	28 (3.8%)
Unknown	10
Asthma		Maternal history	Categorical	Asthma diagnosed by medical practitioner
No	609 (81%)
Yes	146 (19%)
Folate frequency in first trimester		Maternal history	Categorical	Folate frequency used in the first trimester of pregnancy
Daily	669 (89%)
None	43 (5.7%)
Less than daily	43 (5.7%)
Folate frequency prior to pregnancy		Maternal history	Categorical	Folate frequency used prior to pregnancy
None	482 (64%)
Daily	241 (32%)
Less than daily	32 (4.2%)
Folate dose taken alone in the first trimester		Maternal history	Categorical	Folate dose taken alone in first trimester of pregnancy
Below recommended	355 (47%)
Recommended	298 (40%)
Above recommended	95 (13%)
Unknown	7
Folate dose taken as multivitamins in the first trimester		Maternal history	Categorical	Folate dose taken as multivitamins in the first trimester of pregnancy
Recommended or above	389 (52%)
Below recommended	359 (48%)
Unknown	7
IVF treatment		Maternal history	Categorical	Received In vitro fertilization (IVF) treatment for this conception
No	741 (98%)
Yes	14 (1.9%)
Ovarian stimulation therapy		Maternal history	Categorical	Received ovarian stimulation therapy for this conception
No	734 (97%)
Yes	21 (2.8%)
Polycistic ovarian syndrome		Maternal history	Categorical	Self-reported polycistic ovarian syndrome (PCOS)
No	674 (89%)
Yes	81 (11%)
GDM in any previous pregnancy		Maternal history	Categorical	Gestational diabetes mellitus (GDM) in any previous pregnancy
No	420 (97%)
Yes	13 (3.0%)
Unknown	322
Smoking status		Maternal history	Categorical	Participant's smoking status
Non-smoker	512 (68%)
Gave up before pregnancy	112 (15%)
Gave up during pregnancy	69 (9.1%)
Current smoker	62 (8.2%)
Parity		Maternal history	Categorical	Parity definied as pregnancies with more than 20 weeks
Nulliparous	331 (44%)
Primiparous	240 (32%)
Multiparous	184 (24%)
Heart rate (beats per minute)	86 (79 – 91)	Current pregnancy	Continuous	Heart rate measured between 15+0 and 18+6 weeks of gestation
Unknown	11
Diastolic blood pressure (mmHg)	72 (67 – 78)	Current pregnancy	Continuous	Diastolic blood pressure measured between 15+0 and 18+6 weeks of gestation, calculated from duplicate measurements
Unknown	15
Systolic blood pressure (mmHg)	118 (111 – 125)	Current pregnancy	Continuous	Systolic blood pressure measured between 15+0 and 18+6 weeks of gestation, calculated from duplicate measurements
Unknown	15
Respiratory infection or Flu		Current pregnancy	Categorical	Respiratory infection or Flu in pregnancy before 15 weeks of gestation
No	709 (95%)
Yes	41 (5.5%)
Unknown	5
Hyperemesis		Current pregnancy	Categorical	Hyperemesis in pregnancy before 15 weeks of gestation
No	726 (96%)
Yes	28 (3.7%)
Unknown	1
Lower urinary tract infection		Current pregnancy	Categorical	Lower urinary tract infection in pregnancy before 15 weeks of gestation
No	663 (88%)
Yes	87 (12%)
Unknown	5
Other infections		Current pregnancy	Categorical	Other infections in pregnancy before 15 weeks of gestation
No	710 (95%)
Yes	40 (5.3%)
Unknown	5
Sleep per night during weekdays (hours)	7.00 (6.00 – 8.00)	Current pregnancy	Continuous	Average number of hours of sleep per night during weekdays, before 15 weeks of gestation
Unknown	2
Sleep per night during weekends (hours)	8.00 (7.00 – 9.00)	Current pregnancy	Continuous	Average number of hours of sleep per night during weekends, before 15 weeks of gestation
Unknown	2
Vaginal bleeding		Current pregnancy	Categorical	Vaginal bleeding in pregnancy before 15 weeks of gestation
No	600 (80%)
Yes	154 (20%)
Unknown	1
Vaginal candida		Current pregnancy	Categorical	Vaginal candida in pregnancy before 15 weeks of gestation
No	719 (96%)
Yes	31 (4.1%)
Unknown	5
Cholesterol (mmol/L)	5.67 (5.09 – 6.43)	Current pregnancy	Continuous	Cholesterol measured between 15+0 and 18+6 weeks of gestation
Unknown	6
LDL:HDL	1.91 (1.46 – 2.46)	Current pregnancy	Continuous	LDL to HDL ratio measured between 15+0 and 18+6 weeks of gestation
Unknown	8
Triglycerides (mmol/L)	1.71 (1.36 – 2.14)	Current pregnancy	Continuous	Triglycerides measured between 15+0 and 18+6 weeks of gestation
Unknown	8
Cultural food (dietary score)	-0.23 (-0.42 – 0.13)	Dietary	Continuous	Cultural food dietary score
Unknown	179
Fruits and vegetables (dietary score)	-0.16 (-0.52 – 0.38)	Dietary	Continuous	Fruits and vegetables dietary score
Unknown	179
Processed food (dietary score)	-0.09 (-0.39 – 0.25)	Dietary	Continuous	Processed food dietary score
Unknown	179
Snacks (dietary score)	-0.16 (-0.49 – 0.31)	Dietary	Continuous	Snacks dietary score
Unknown	179
Antepartum haemorrhage after 34 weeks of gestation		Maternal late pregnancy	Categorical	Antepartum haemorrhage in late pregnancy (after 34 weeks of gestation)
No	693 (97%)
Yes	22 (3.1%)
Unknown	40
Lower urinary tract infection after 34 weeks of gestation		Maternal late pregnancy	Categorical	Lower urinary tract infection in late pregnancy (after 34 weeks of gestation)
No	690 (96%)
Yes	27 (3.8%)
Unknown	38
Syntocinon used during labour		Delivery data	Categorical	Syntocinon used during labour
No	457 (65%)
Yes	250 (35%)
Unknown	48
C-section performed during labour		Delivery data	Categorical	C-section performed during labour
Other mode of delivery	468 (64%)
C-section performed	263 (36%)
Unknown	24
Emergency C-section performed during labour		Delivery data	Categorical	Emergency C-section performed during labour
No emergency c-section	607 (83%)
Emergency c-section	124 (17%)
Unknown	24
Elective C-section performed during labour		Delivery data	Categorical	Elective C-section performed during labour
No elective c-section	592 (81%)
Elective c-section	139 (19%)
Unknown	24
Induction performed during labour		Delivery data	Categorical	Induction performed during labour
No induction performed	472 (65%)
Induction performed	259 (35%)
Unknown	24
Estimated blood loss at delivery above or equal to 1000 ml		Delivery data	Categorical	Estimated blood loss at delivery above or equal to 1000 ml
No	612 (85%)
Yes	110 (15%)
Unknown	33
Apgar Score at 1 minute	9.00 (8.00 – 9.00)	Newborn data	Continuous	Apgar Score at 1 minute
Unknown	36
Neonate intubated at birth		Newborn data	Categorical	Neonate intubated at birth
No	700 (98%)
Yes	17 (2.4%)
Unknown	38
Neonate sex		Newborn data	Categorical	Neonate sex
Male	381 (52%)
Female	349 (48%)
Indeterminate	1 (0.1%)
Unknown	24
Neonate admitted into the neonatal intensive care unit (NICU)		Newborn data	Categorical	Neonate admitted into the neonatal intensive care unit (NICU)
No	673 (92%)
Yes	58 (7.9%)
Unknown	24
Total number of weeks of gestation	39.71 (38.71 – 40.86)	Newborn data	Continuous	Total number of weeks of gestation, transformed from recorded gestation in days and weeks
Unknown	24
Neonate birth weight below 2.5 kg		Newborn data	Categorical	Neonate birth weight below 2.5 kg
No	691 (95%)
Yes	40 (5.5%)
Unknown	24
Neonate birth weight above 4 kg		Newborn data	Categorical	Neonate birth weight above 4 kg
No	636 (87%)
Yes	95 (13%)
Unknown	24
Neonate feeding type at hospital discharge		Neonatal data	Categorical	Neonate feeding type at hospital discharge
Exclusively breastfed	324 (46%)
Artificial feeding	179 (25%)
Partially breastfed	123 (17%)
Fully breastfed	85 (12%)
Unknown	44
Neonate phototherapy for jaundice undertaken		Neonatal data	Categorical	Neonate phototherapy for jaundice undertaken
No	666 (94%)
Yes	41 (5.8%)
Unknown	48
Gestational diabetes mellitus diagnosed during pregnancy		End report	Categorical	Gestational diabetes mellitus (GDM) diagnosed during pregnancy
No	543 (76%)
Yes	170 (24%)
Unknown	42
Gestational hypertension diagnosed during pregnancy		End report	Categorical	Gestational hypertension diagnosed during pregnancy
No	678 (95%)
Yes	37 (5.2%)
Unknown	40
Preeclampsia diagnosed during pregnancy		End report	Categorical	Preeclampsia diagnosed during pregnancy, includes chronic hypertension with superimposed preeclampsia
No	688 (96%)
Yes	29 (4.0%)
Unknown	38
Other pregnancy complications		End report	Categorical	Other pregnancy complications
No	650 (93%)
Yes	49 (7.0%)
Unknown	56
Uncomplicated pregnancy		End report	Categorical	Uncomplicated pregnancy, normotensive and birth appropriate for gestational age
Yes	389 (54%)
No	329 (46%)
Unknown	37
Severe neonatal morbidity or baby death		End report	Categorical	Severe neonatal morbidity or baby death
No	690 (98%)
Yes	13 (1.8%)
Unknown	52
Preterm premature ruture of membranes in spontaneous preterm birth		End report	Categorical	Preterm premature ruture of membranes in spontaneous preterm birth
No	701 (98%)
Yes	12 (1.7%)
Unknown	42
No major congenital abnormalities confirmed		End report	Categorical	No major congenital abnormalities confirmed
Yes	620 (98%)
No	13 (2.1%)
Unknown	122
Fetal outcome		End report	Categorical	Fetal outcome
Alive	708 (97%)
Fetal loss or neonatal death	22 (3.0%)
Unknown	25
