# Supplementary material for: Metallomic profiles of pregnant women living with obesity in the UK: a secondary analysis of UPBEAT
Source: Metallomics. 2025 Aug 12;17(8):mfaf031. doi: 10.1093/mtomcs/mfaf031 (PMC12378400; doi:10.1093/mtomcs/mfaf031)
Supplement: mfaf031_Supplemental_Files [file mfaf031_supplemental_files.zip › suppl_data_table_S10.xlsx]

## Sheet: Sheet1
Dependent variable	Number of participants	AIC	Residual Deviance	Maximum GVIF	Variable with maximum GVIF
Antepartum haemorrhage after 34 weeks of gestation	683	219.674	123.674	3.27674	Manganese
Lower urinary tract infection after 34 weeks of gestation	685	267.825	171.825	3.2741	Manganese
Induction performed during labour	698	933.588	837.588	3.27018	Manganese
Syntocinon used during labour	674	863.376	767.376	3.23586	Manganese
Emergency C-section performed during labour	698	621.768	525.768	3.27018	Manganese
Elective C-section performed during labour	698	664.146	568.146	3.27018	Manganese
C-section performed during labour	698	910.063	814.063	3.27018	Manganese
Estimated blood loss at delivery above or equal to 1000 ml	689	619.358	523.358	3.25427	Manganese
Neonate sex	697	1019.93	923.933	3.27146	Manganese
Neonate birth weight above 4 kg	698	558.656	462.656	3.27018	Manganese
Neonate birth weight below 2.5 kg	698	320.323	224.323	3.27018	Manganese
Neonate intubated at birth	684	177.179	81.1789	3.2956	Manganese
Neonate admitted into the neonatal intensive care unit (NICU)	698	416.58	320.58	3.27018	Manganese
Neonate phototherapy for jaundice undertaken	675	333.589	237.589	3.28107	Manganese
Preeclampsia diagnosed during pregnancy	685	237.828	141.828	3.54733	Manganese
Uncomplicated pregnancy	686	947.484	851.484	3.54536	Manganese
Gestational hypertension diagnosed during pregnancy	684	302.46	206.46	3.58834	Manganese
Gestational diabetes mellitus diagnosed during pregnancy	681	777.581	681.581	3.51564	Manganese
Other pregnancy complications	668	385.215	289.215	3.72205	Manganese
Severe neonatal morbidity or baby death	671	161.03	65.0301	3.55352	Manganese
Preterm premature ruture of membranes in spontaneous preterm birth	681	146.027	50.0269	3.54624	Manganese
No major congenital abnormalities confirmed	606	163.216	67.2157	3.2803	Manganese
Fetal outcome	697	231.92	135.92	3.53194	Manganese
Apgar Score at 1 minute	688	487.799	391.799	3.27235	Manganese
Neonate feeding type at hospital discharge	680	868.477	772.477	3.41321	Manganese
Total number of weeks of gestation	676	358.314	262.314	3.1952	Manganese
