# Supplementary material for: Metallomic profiles of pregnant women living with obesity in the UK: a secondary analysis of UPBEAT
Source: Metallomics. 2025 Aug 12;17(8):mfaf031. doi: 10.1093/mtomcs/mfaf031 (PMC12378400; doi:10.1093/mtomcs/mfaf031)
Supplement: mfaf031_Supplemental_Files [file mfaf031_supplemental_files.zip › suppl_data_table_S11.xlsx]

## Sheet: Table_S11_1
	Antepartum haemorrhage after 34 weeks of gestation (ref.: Yes)	Antepartum haemorrhage after 34 weeks of gestation (ref.: Yes)	Antepartum haemorrhage after 34 weeks of gestation (ref.: Yes)	Antepartum haemorrhage after 34 weeks of gestation (ref.: Yes)	Antepartum haemorrhage after 34 weeks of gestation (ref.: Yes)	Antepartum haemorrhage after 34 weeks of gestation (ref.: Yes)	Antepartum haemorrhage after 34 weeks of gestation (ref.: Yes)
Variable	Total N	Ref. N	Contrast N	OR	95% CI	p-value	q-value
Aluminium (μg/L)	683	22	661	1.39	0.91, 2.01	0.085	0.5
Antimony (μg/L)	683	22	661	0.99	0.54, 1.73	>0.9	>0.9
Barium (μg/L)	683	22	661	1.17	0.73, 1.72	0.4	0.8
Boron (μg/L)	683	22	661	1.03	0.54, 1.78	>0.9	>0.9
Calcium (μg/L)	683	22	661	0.75	0.30, 1.79	0.5	0.9
Chromium (μg/L)	683	22	661	0.55	0.18, 1.28	0.2	0.6
Cobalt (μg/L)	683	22	661	0.37	0.13, 0.89	0.038*	0.4
Copper (μg/L)	683	22	661	1.48	0.81, 2.77	0.2	0.6
Iron (μg/L)	683	22	661	1.05	0.50, 1.91	0.9	>0.9
Magnesium (μg/L)	683	22	661	1.06	0.43, 2.57	>0.9	>0.9
Manganese (μg/L)	683	22	661	4.62	2.06, 12.4	<0.001***	0.027
Phosphorus (μg/L)	683	22	661	1.24	0.45, 3.36	0.7	>0.9
Potassium (μg/L)	683	22	661	1.15	0.52, 1.90	0.6	>0.9
Rubidium (μg/L)	683	22	661	1.16	0.60, 2.19	0.6	>0.9
Selenium (μg/L)	683	22	661	1.58	0.80, 2.69	0.12	0.5
Strontium (μg/L)	683	22	661	1.55	1.11, 2.17	0.008**	0.12
Zinc (μg/L)	683	22	661	0.59	0.26, 1.23	0.2	0.6
Age (years)	683	22	661	1.3	0.62, 2.77	0.5	0.9
Ethnicity	683	22	661
White	464	12	452	—	—
Black	134	2	132	0.14	0.01, 1.58	0.2	0.6
Asian	49	6	43	14.8	2.75, 89.6	0.002**	0.048
Other	36	2	34	1	0.05, 10.2	>0.9	>0.9
Hyperemesis	683	22	661
No	656	21	635	—	—
Yes	27	1	26	0.84	0.02, 9.64	>0.9	>0.9
Vaginal bleeding	683	22	661
No	547	17	530	—	—
Yes	136	5	131	1.19	0.26, 4.70	0.8	>0.9
Cholesterol (mmol/L)	683	22	661	0.54	0.19, 1.47	0.2	0.6
LDL:HDL	683	22	661	0.7	0.28, 1.71	0.4	0.8
Triglycerides (mmol/L)	683	22	661	0.4	0.15, 0.95	0.05	0.4
Body mass index (kg/m2)	683	22	661	0.74	0.35, 1.37	0.4	0.8
Job situation	683	22	661
Employed	457	14	443	—	—
Looking after home or family	116	5	111	2.72	0.52, 14.1	0.2	0.6
Not doing paid work	74	2	72	0.83	0.05, 6.01	0.9	>0.9
Student	29	0	29	0		>0.9	>0.9
Other	7	1	6	10.5	0.17, 382	0.2	0.6
Education	683	22	661
First or higher degree	277	8	269	—	—
A level	100	2	98	1.39	0.15, 9.25	0.7	>0.9
Vocational qualification	182	7	175	4.48	0.98, 22.4	0.056	0.4
None or General Certificate of Education (GCE)	124	5	119	2.98	0.48, 19.0	0.2	0.6
Living area	683	22	661
Inner city	363	14	349	—	—
Suburban or town	285	7	278	0.32	0.07, 1.31	0.12	0.5
Rural or village	35	1	34	0.67	0.03, 6.88	0.8	>0.9
Type of acommodation	683	22	661
Own house or flat	233	11	222	—	—
Private rental	204	4	200	0.23	0.04, 1.11	0.086	0.5
Council rental	194	7	187	1.26	0.25, 6.29	0.8	>0.9
Other	52	0	52	0	0.00, 70,424,389,429,760,464,148,547,844,955,963,392	>0.9	>0.9
Index of multiple deprivation	683	22	661	1.27	0.68, 2.30	0.4	0.8
Smoking status	683	22	661
Non-smoker	464	14	450	—	—
Gave up before pregnancy	100	3	97	1.63	0.29, 7.51	0.5	0.9
Gave up during pregnancy	63	3	60	2.84	0.36, 18.1	0.3	0.7
Current smoker	56	2	54	2.88	0.23, 26.7	0.4	0.8
Parity	683	22	661
Nulliparous	303	10	293	—	—
Primiparous	213	8	205	0.65	0.16, 2.47	0.5	0.9
Multiparous	167	4	163	0.11	0.01, 0.77	0.039*	0.4
Diastolic blood pressure (mmHg)	683	22	661	0.84	0.41, 1.70	0.6	>0.9
Systolic blood pressure (mmHg)	683	22	661	0.8	0.38, 1.65	0.6	0.9
OR = Odds Ratio, CI = Confidence Interval	OR = Odds Ratio, CI = Confidence Interval	OR = Odds Ratio, CI = Confidence Interval	OR = Odds Ratio, CI = Confidence Interval	OR = Odds Ratio, CI = Confidence Interval	OR = Odds Ratio, CI = Confidence Interval	OR = Odds Ratio, CI = Confidence Interval	OR = Odds Ratio, CI = Confidence Interval
*p<0.05; **p<0.01; ***p<0.001	*p<0.05; **p<0.01; ***p<0.001	*p<0.05; **p<0.01; ***p<0.001	*p<0.05; **p<0.01; ***p<0.001	*p<0.05; **p<0.01; ***p<0.001	*p<0.05; **p<0.01; ***p<0.001	*p<0.05; **p<0.01; ***p<0.001	*p<0.05; **p<0.01; ***p<0.001
False discovery rate correction for multiple testing	False discovery rate correction for multiple testing	False discovery rate correction for multiple testing	False discovery rate correction for multiple testing	False discovery rate correction for multiple testing	False discovery rate correction for multiple testing	False discovery rate correction for multiple testing	False discovery rate correction for multiple testing

## Sheet: Table_S11_2
	Lower urinary tract infection after 34 weeks of gestation (ref.: Yes)	Lower urinary tract infection after 34 weeks of gestation (ref.: Yes)	Lower urinary tract infection after 34 weeks of gestation (ref.: Yes)	Lower urinary tract infection after 34 weeks of gestation (ref.: Yes)	Lower urinary tract infection after 34 weeks of gestation (ref.: Yes)	Lower urinary tract infection after 34 weeks of gestation (ref.: Yes)	Lower urinary tract infection after 34 weeks of gestation (ref.: Yes)
Variable	Total N	Ref. N	Contrast N	OR	95% CI	p-value	q-value
Aluminium (μg/L)	685	26	659	1.08	0.59, 1.59	0.8	>0.9
Antimony (μg/L)	685	26	659	0.82	0.50, 1.29	0.4	0.9
Barium (μg/L)	685	26	659	0.61	0.26, 1.13	0.2	0.8
Boron (μg/L)	685	26	659	1.36	0.79, 2.13	0.2	0.8
Calcium (μg/L)	685	26	659	1.3	0.52, 3.31	0.6	>0.9
Chromium (μg/L)	685	26	659	1.4	0.71, 2.50	0.3	0.8
Cobalt (μg/L)	685	26	659	1.12	0.59, 1.71	0.6	>0.9
Copper (μg/L)	685	26	659	1	0.60, 1.66	>0.9	>0.9
Iron (μg/L)	685	26	659	1	0.56, 1.58	>0.9	>0.9
Magnesium (μg/L)	685	26	659	0.84	0.43, 1.58	0.6	>0.9
Manganese (μg/L)	685	26	659	0.71	0.35, 1.51	0.4	0.9
Phosphorus (μg/L)	685	26	659	0.99	0.43, 2.19	>0.9	>0.9
Potassium (μg/L)	685	26	659	0.78	0.30, 1.73	0.6	>0.9
Rubidium (μg/L)	685	26	659	0.51	0.24, 1.02	0.066	0.8
Selenium (μg/L)	685	26	659	1.14	0.58, 1.90	0.6	>0.9
Strontium (μg/L)	685	26	659	1.11	0.63, 1.64	0.7	>0.9
Zinc (μg/L)	685	26	659	1.33	0.83, 2.04	0.2	0.8
Age (years)	685	26	659	0.56	0.30, 0.99	0.053	0.8
Ethnicity	685	26	659
White	465	23	442	—	—
Black	134	2	132	0.46	0.06, 2.46	0.4	0.9
Asian	50	0	50	0	0.00, 10,617,061,426,153,511,341,123,728,937,320,448	>0.9	>0.9
Other	36	1	35	0.23	0.01, 2.15	0.3	0.8
Hyperemesis	685	26	659
No	658	22	636	—	—
Yes	27	4	23	7.37	1.48, 33.5	0.010*	0.5
Vaginal bleeding	685	26	659
No	549	19	530	—	—
Yes	136	7	129	1.6	0.51, 4.47	0.4	0.9
Cholesterol (mmol/L)	685	26	659	0.98	0.48, 2.01	>0.9	>0.9
LDL:HDL	685	26	659	1.11	0.61, 2.00	0.7	>0.9
Triglycerides (mmol/L)	685	26	659	1.12	0.69, 1.69	0.6	>0.9
Body mass index (kg/m2)	685	26	659	0.67	0.34, 1.19	0.2	0.8
Job situation	685	26	659
Employed	458	16	442	—	—
Looking after home or family	116	6	110	2.39	0.56, 9.86	0.2	0.8
Not doing paid work	75	4	71	1.43	0.28, 6.00	0.6	>0.9
Student	29	0	29	0		>0.9	>0.9
Other	7	0	7	0	0.00, 18,957,972,436,468,592,638,630,388,275,516,183,399,201,756,699,254,888,897,432,294,949,811,842,398,306,640,434,133,444,188,660,827,592,223,833,089,619,288,469,274,624	>0.9	>0.9
Education	685	26	659
First or higher degree	279	8	271	—	—
A level	100	5	95	2.39	0.53, 10.2	0.2	0.8
Vocational qualification	182	9	173	2.31	0.65, 8.40	0.2	0.8
None or General Certificate of Education (GCE)	124	4	120	1.04	0.18, 5.31	>0.9	>0.9
Living area	685	26	659
Inner city	364	13	351	—	—
Suburban or town	286	13	273	0.7	0.25, 2.02	0.5	>0.9
Rural or village	35	0	35	0	0.00, 1,366,561,677,769,022,025,993,020,391,842,398,351,721,349,775,360	>0.9	>0.9
Type of acommodation	685	26	659
Own house or flat	233	10	223	—	—
Private rental	206	6	200	0.38	0.10, 1.31	0.14	0.8
Council rental	194	9	185	0.44	0.10, 1.91	0.3	0.8
Other	52	1	51	0.17	0.01, 1.45	0.2	0.8
Index of multiple deprivation	685	26	659	0.54	0.30, 0.91	0.028*	0.7
Smoking status	685	26	659
Non-smoker	465	17	448	—	—
Gave up before pregnancy	101	5	96	1.04	0.28, 3.37	>0.9	>0.9
Gave up during pregnancy	63	2	61	0.98	0.13, 4.69	>0.9	>0.9
Current smoker	56	2	54	0.73	0.08, 4.01	0.7	>0.9
Parity	685	26	659
Nulliparous	304	11	293	—	—
Primiparous	214	11	203	1.78	0.59, 5.30	0.3	0.8
Multiparous	167	4	163	0.94	0.17, 4.24	>0.9	>0.9
Diastolic blood pressure (mmHg)	685	26	659	1.32	0.74, 2.38	0.3	0.9
Systolic blood pressure (mmHg)	685	26	659	0.92	0.49, 1.67	0.8	>0.9
OR = Odds Ratio, CI = Confidence Interval	OR = Odds Ratio, CI = Confidence Interval	OR = Odds Ratio, CI = Confidence Interval	OR = Odds Ratio, CI = Confidence Interval	OR = Odds Ratio, CI = Confidence Interval	OR = Odds Ratio, CI = Confidence Interval	OR = Odds Ratio, CI = Confidence Interval	OR = Odds Ratio, CI = Confidence Interval
*p<0.05; **p<0.01; ***p<0.001	*p<0.05; **p<0.01; ***p<0.001	*p<0.05; **p<0.01; ***p<0.001	*p<0.05; **p<0.01; ***p<0.001	*p<0.05; **p<0.01; ***p<0.001	*p<0.05; **p<0.01; ***p<0.001	*p<0.05; **p<0.01; ***p<0.001	*p<0.05; **p<0.01; ***p<0.001
False discovery rate correction for multiple testing	False discovery rate correction for multiple testing	False discovery rate correction for multiple testing	False discovery rate correction for multiple testing	False discovery rate correction for multiple testing	False discovery rate correction for multiple testing	False discovery rate correction for multiple testing	False discovery rate correction for multiple testing

## Sheet: Table_S11_3
	Induction performed during labour (ref.: Yes)	Induction performed during labour (ref.: Induction performed)	Induction performed during labour (ref.: Induction performed)	Induction performed during labour (ref.: Induction performed)	Induction performed during labour (ref.: Induction performed)	Induction performed during labour (ref.: Induction performed)	Induction performed during labour (ref.: Induction performed)
Variable	Total N	Ref. N	Contrast N	OR	95% CI	p-value	q-value
Aluminium (μg/L)	698	248	450	0.94	0.77, 1.12	0.5	0.8
Antimony (μg/L)	698	248	450	0.94	0.79, 1.12	0.5	0.8
Barium (μg/L)	698	248	450	0.97	0.81, 1.16	0.8	>0.9
Boron (μg/L)	698	248	450	1	0.83, 1.21	>0.9	>0.9
Calcium (μg/L)	698	248	450	0.8	0.60, 1.06	0.13	0.5
Chromium (μg/L)	698	248	450	1.02	0.76, 1.35	0.9	>0.9
Cobalt (μg/L)	698	248	450	1.23	0.97, 1.59	0.1	0.5
Copper (μg/L)	698	248	450	0.96	0.79, 1.16	0.7	>0.9
Iron (μg/L)	698	248	450	1.04	0.86, 1.27	0.7	>0.9
Magnesium (μg/L)	698	248	450	1.1	0.87, 1.40	0.4	0.8
Manganese (μg/L)	698	248	450	0.87	0.64, 1.19	0.4	0.8
Phosphorus (μg/L)	698	248	450	1.13	0.86, 1.48	0.4	0.8
Potassium (μg/L)	698	248	450	1.13	0.90, 1.44	0.3	0.8
Rubidium (μg/L)	698	248	450	1.09	0.88, 1.35	0.4	0.8
Selenium (μg/L)	698	248	450	0.98	0.76, 1.26	0.9	>0.9
Strontium (μg/L)	698	248	450	1.15	0.97, 1.38	0.11	0.5
Zinc (μg/L)	698	248	450	1.18	0.97, 1.45	0.1	0.5
Age (years)	698	248	450	1.02	0.82, 1.27	0.8	>0.9
Ethnicity	698	248	450
White	473	181	292	—	—
Black	138	33	105	0.55	0.31, 0.97	0.041*	0.5
Asian	51	18	33	1.06	0.52, 2.10	0.9	>0.9
Other	36	16	20	1.41	0.64, 3.08	0.4	0.8
Hyperemesis	698	248	450
No	671	238	433	—	—
Yes	27	10	17	1.27	0.52, 3.00	0.6	0.8
Vaginal bleeding	698	248	450
No	561	200	361	—	—
Yes	137	48	89	0.94	0.61, 1.44	0.8	>0.9
Cholesterol (mmol/L)	698	248	450	0.85	0.65, 1.10	0.2	0.7
LDL:HDL	698	248	450	1.15	0.92, 1.44	0.2	0.7
Triglycerides (mmol/L)	698	248	450	0.92	0.74, 1.12	0.4	0.8
Body mass index (kg/m2)	698	248	450	1.17	0.98, 1.40	0.081	0.5
Job situation	698	248	450
Employed	465	170	295	—	—
Looking after home or family	117	36	81	0.85	0.49, 1.47	0.6	0.8
Not doing paid work	80	26	54	0.64	0.35, 1.15	0.15	0.6
Student	29	14	15	1.7	0.72, 3.99	0.2	0.7
Other	7	2	5	0.57	0.07, 3.20	0.5	0.8
Education	698	248	450
First or higher degree	287	94	193	—	—
A level	102	32	70	1	0.58, 1.72	>0.9	>0.9
Vocational qualification	184	72	112	1.44	0.90, 2.32	0.13	0.5
None or General Certificate of Education (GCE)	125	50	75	1.88	1.09, 3.27	0.025*	0.5
Living area	698	248	450
Inner city	373	126	247	—	—
Suburban or town	290	111	179	1.04	0.70, 1.55	0.8	>0.9
Rural or village	35	11	24	0.84	0.36, 1.91	0.7	>0.9
Type of acommodation	698	248	450
Own house or flat	237	83	154	—	—
Private rental	211	78	133	1.13	0.72, 1.78	0.6	0.8
Council rental	195	59	136	1.01	0.59, 1.73	>0.9	>0.9
Other	55	28	27	1.59	0.77, 3.30	0.2	0.7
Index of multiple deprivation	698	248	450	0.91	0.76, 1.09	0.3	0.8
Smoking status	698	248	450
Non-smoker	474	163	311	—	—
Gave up before pregnancy	103	33	70	0.77	0.46, 1.26	0.3	0.8
Gave up during pregnancy	64	27	37	1.3	0.71, 2.34	0.4	0.8
Current smoker	57	25	32	1.21	0.63, 2.31	0.6	0.8
Parity	698	248	450
Nulliparous	307	135	172	—	—
Primiparous	221	61	160	0.57	0.37, 0.86	0.008**	0.4
Multiparous	170	52	118	0.64	0.37, 1.09	0.1	0.5
Diastolic blood pressure (mmHg)	698	248	450	1.2	0.96, 1.50	0.12	0.5
Systolic blood pressure (mmHg)	698	248	450	1.02	0.82, 1.28	0.8	>0.9
OR = Odds Ratio, CI = Confidence Interval	OR = Odds Ratio, CI = Confidence Interval	OR = Odds Ratio, CI = Confidence Interval	OR = Odds Ratio, CI = Confidence Interval	OR = Odds Ratio, CI = Confidence Interval	OR = Odds Ratio, CI = Confidence Interval	OR = Odds Ratio, CI = Confidence Interval	OR = Odds Ratio, CI = Confidence Interval
*p<0.05; **p<0.01; ***p<0.001	*p<0.05; **p<0.01; ***p<0.001	*p<0.05; **p<0.01; ***p<0.001	*p<0.05; **p<0.01; ***p<0.001	*p<0.05; **p<0.01; ***p<0.001	*p<0.05; **p<0.01; ***p<0.001	*p<0.05; **p<0.01; ***p<0.001	*p<0.05; **p<0.01; ***p<0.001
False discovery rate correction for multiple testing	False discovery rate correction for multiple testing	False discovery rate correction for multiple testing	False discovery rate correction for multiple testing	False discovery rate correction for multiple testing	False discovery rate correction for multiple testing	False discovery rate correction for multiple testing	False discovery rate correction for multiple testing

## Sheet: Table_S11_4
	Syntocinon used during labour (ref.: Yes)	Syntocinon used during labour (ref.: Yes)	Syntocinon used during labour (ref.: Yes)	Syntocinon used during labour (ref.: Yes)	Syntocinon used during labour (ref.: Yes)	Syntocinon used during labour (ref.: Yes)	Syntocinon used during labour (ref.: Yes)
Variable	Total N	Ref. N	Contrast N	OR	95% CI	p-value	q-value
Aluminium (μg/L)	674	242	432	0.92	0.77, 1.11	0.4	0.9
Antimony (μg/L)	674	242	432	1.11	0.93, 1.33	0.3	0.7
Barium (μg/L)	674	242	432	0.96	0.80, 1.16	0.7	0.9
Boron (μg/L)	674	242	432	0.98	0.80, 1.20	0.9	>0.9
Calcium (μg/L)	674	242	432	0.88	0.65, 1.18	0.4	0.9
Chromium (μg/L)	674	242	432	0.88	0.64, 1.19	0.4	0.9
Cobalt (μg/L)	674	242	432	1.25	0.98, 1.62	0.087	0.4
Copper (μg/L)	674	242	432	0.92	0.75, 1.13	0.4	0.9
Iron (μg/L)	674	242	432	0.83	0.65, 1.04	0.12	0.4
Magnesium (μg/L)	674	242	432	0.84	0.65, 1.08	0.2	0.5
Manganese (μg/L)	674	242	432	1.09	0.79, 1.53	0.6	0.9
Phosphorus (μg/L)	674	242	432	1.3	0.98, 1.73	0.074	0.4
Potassium (μg/L)	674	242	432	1.2	0.95, 1.56	0.15	0.4
Rubidium (μg/L)	674	242	432	0.94	0.75, 1.18	0.6	0.9
Selenium (μg/L)	674	242	432	1.24	0.95, 1.66	0.13	0.4
Strontium (μg/L)	674	242	432	1.14	0.95, 1.37	0.14	0.4
Zinc (μg/L)	674	242	432	1.05	0.85, 1.27	0.6	0.9
Age (years)	674	242	432	0.92	0.73, 1.15	0.5	0.9
Ethnicity	674	242	432
White	456	177	279	—	—
Black	134	41	93	0.86	0.48, 1.54	0.6	0.9
Asian	51	16	35	0.85	0.39, 1.77	0.7	0.9
Other	33	8	25	0.45	0.17, 1.12	0.1	0.4
Hyperemesis	674	242	432
No	647	233	414	—	—
Yes	27	9	18	0.92	0.34, 2.30	0.9	>0.9
Vaginal bleeding	674	242	432
No	538	195	343	—	—
Yes	136	47	89	0.95	0.61, 1.48	0.8	>0.9
Cholesterol (mmol/L)	674	242	432	0.66	0.50, 0.87	0.004**	0.058
LDL:HDL	674	242	432	1.27	1.00, 1.62	0.052	0.4
Triglycerides (mmol/L)	674	242	432	0.95	0.77, 1.17	0.6	0.9
Body mass index (kg/m2)	674	242	432	1.19	0.99, 1.44	0.069	0.4
Job situation	674	242	432
Employed	453	176	277	—	—
Looking after home or family	112	26	86	0.82	0.44, 1.48	0.5	0.9
Not doing paid work	74	27	47	0.95	0.51, 1.75	0.9	>0.9
Student	29	11	18	1.13	0.45, 2.78	0.8	>0.9
Other	6	2	4	0.87	0.08, 6.48	0.9	>0.9
Education	674	242	432
First or higher degree	277	95	182	—	—
A level	97	41	56	1.69	0.97, 2.95	0.065	0.4
Vocational qualification	177	61	116	1.12	0.67, 1.87	0.7	0.9
None or General Certificate of Education (GCE)	123	45	78	1.77	0.98, 3.18	0.057	0.4
Living area	674	242	432
Inner city	365	130	235	—	—
Suburban or town	275	98	177	0.7	0.46, 1.07	0.1	0.4
Rural or village	34	14	20	1.35	0.57, 3.13	0.5	0.9
Type of acommodation	674	242	432
Own house or flat	228	81	147	—	—
Private rental	203	82	121	1.13	0.70, 1.82	0.6	0.9
Council rental	190	54	136	0.84	0.47, 1.48	0.5	0.9
Other	53	25	28	0.95	0.44, 2.04	0.9	>0.9
Index of multiple deprivation	674	242	432	0.85	0.70, 1.03	0.1	0.4
Smoking status	674	242	432
Non-smoker	461	158	303	—	—
Gave up before pregnancy	98	36	62	1.02	0.60, 1.72	>0.9	>0.9
Gave up during pregnancy	59	27	32	1.34	0.70, 2.56	0.4	0.9
Current smoker	56	21	35	0.85	0.43, 1.68	0.6	0.9
Parity	674	242	432
Nulliparous	297	157	140	—	—
Primiparous	213	44	169	0.22	0.14, 0.34	<0.001***	<0.001
Multiparous	164	41	123	0.31	0.17, 0.54	<0.001***	0.001
Diastolic blood pressure (mmHg)	674	242	432	0.97	0.76, 1.22	0.8	>0.9
Systolic blood pressure (mmHg)	674	242	432	1.02	0.80, 1.30	0.9	>0.9
OR = Odds Ratio, CI = Confidence Interval	OR = Odds Ratio, CI = Confidence Interval	OR = Odds Ratio, CI = Confidence Interval	OR = Odds Ratio, CI = Confidence Interval	OR = Odds Ratio, CI = Confidence Interval	OR = Odds Ratio, CI = Confidence Interval	OR = Odds Ratio, CI = Confidence Interval	OR = Odds Ratio, CI = Confidence Interval
*p<0.05; **p<0.01; ***p<0.001	*p<0.05; **p<0.01; ***p<0.001	*p<0.05; **p<0.01; ***p<0.001	*p<0.05; **p<0.01; ***p<0.001	*p<0.05; **p<0.01; ***p<0.001	*p<0.05; **p<0.01; ***p<0.001	*p<0.05; **p<0.01; ***p<0.001	*p<0.05; **p<0.01; ***p<0.001
False discovery rate correction for multiple testing	False discovery rate correction for multiple testing	False discovery rate correction for multiple testing	False discovery rate correction for multiple testing	False discovery rate correction for multiple testing	False discovery rate correction for multiple testing	False discovery rate correction for multiple testing	False discovery rate correction for multiple testing

## Sheet: Table_S11_5
	Emergency C-section performed during labour (ref.: Yes)	Emergency C-section performed during labour (ref.: Emergency C-section)	Emergency C-section performed during labour (ref.: Emergency C-section)	Emergency C-section performed during labour (ref.: Emergency C-section)	Emergency C-section performed during labour (ref.: Emergency C-section)	Emergency C-section performed during labour (ref.: Emergency C-section)	Emergency C-section performed during labour (ref.: Emergency C-section)
Variable	Total N	Ref. N	Contrast N	OR	95% CI	p-value	q-value
Aluminium (μg/L)	698	117	581	0.86	0.66, 1.07	0.2	0.6
Antimony (μg/L)	698	117	581	1.1	0.88, 1.37	0.4	0.8
Barium (μg/L)	698	117	581	1.04	0.82, 1.28	0.7	0.9
Boron (μg/L)	698	117	581	0.87	0.66, 1.12	0.3	0.7
Calcium (μg/L)	698	117	581	1.23	0.85, 1.81	0.3	0.7
Chromium (μg/L)	698	117	581	0.86	0.54, 1.28	0.5	0.8
Cobalt (μg/L)	698	117	581	1.57	1.15, 2.19	0.007**	0.081
Copper (μg/L)	698	117	581	0.97	0.75, 1.26	0.8	>0.9
Iron (μg/L)	698	117	581	1.18	0.91, 1.49	0.2	0.6
Magnesium (μg/L)	698	117	581	0.91	0.65, 1.25	0.5	0.8
Manganese (μg/L)	698	117	581	0.9	0.58, 1.38	0.6	0.8
Phosphorus (μg/L)	698	117	581	0.66	0.45, 0.95	0.029*	0.3
Potassium (μg/L)	698	117	581	1	0.72, 1.33	>0.9	>0.9
Rubidium (μg/L)	698	117	581	1.07	0.80, 1.43	0.6	0.8
Selenium (μg/L)	698	117	581	0.84	0.57, 1.20	0.4	0.8
Strontium (μg/L)	698	117	581	0.82	0.59, 1.08	0.2	0.6
Zinc (μg/L)	698	117	581	1.13	0.89, 1.42	0.3	0.7
Age (years)	698	117	581	1.33	0.99, 1.79	0.062	0.4
Ethnicity	698	117	581
White	473	81	392	—	—
Black	138	25	113	1.48	0.71, 3.06	0.3	0.7
Asian	51	5	46	0.69	0.20, 1.97	0.5	0.8
Other	36	6	30	1.09	0.34, 3.10	0.9	>0.9
Hyperemesis	698	117	581
No	671	110	561	—	—
Yes	27	7	20	1.44	0.47, 4.05	0.5	0.8
Vaginal bleeding	698	117	581
No	561	95	466	—	—
Yes	137	22	115	0.84	0.46, 1.48	0.6	0.8
Cholesterol (mmol/L)	698	117	581	1.71	1.21, 2.43	0.003**	0.041
LDL:HDL	698	117	581	0.74	0.55, 1.00	0.050*	0.4
Triglycerides (mmol/L)	698	117	581	0.98	0.72, 1.29	>0.9	>0.9
Body mass index (kg/m2)	698	117	581	1.23	0.97, 1.54	0.079	0.5
Job situation	698	117	581
Employed	465	85	380	—	—
Looking after home or family	117	7	110	0.68	0.25, 1.67	0.4	0.8
Not doing paid work	80	16	64	1.27	0.60, 2.61	0.5	0.8
Student	29	8	21	1.93	0.67, 5.23	0.2	0.6
Other	7	1	6	0.79	0.04, 6.23	0.8	>0.9
Education	698	117	581
First or higher degree	287	48	239	—	—
A level	102	24	78	1.66	0.85, 3.22	0.13	0.6
Vocational qualification	184	31	153	1.3	0.68, 2.49	0.4	0.8
None or General Certificate of Education (GCE)	125	14	111	0.95	0.42, 2.06	0.9	>0.9
Living area	698	117	581
Inner city	373	63	310	—	—
Suburban or town	290	49	241	1.29	0.74, 2.27	0.4	0.8
Rural or village	35	5	30	1.36	0.38, 4.18	0.6	0.8
Type of acommodation	698	117	581
Own house or flat	237	36	201	—	—
Private rental	211	40	171	1.25	0.69, 2.30	0.5	0.8
Council rental	195	31	164	1.37	0.66, 2.85	0.4	0.8
Other	55	10	45	0.84	0.30, 2.17	0.7	0.9
Index of multiple deprivation	698	117	581	1.18	0.93, 1.49	0.2	0.6
Smoking status	698	117	581
Non-smoker	474	77	397	—	—
Gave up before pregnancy	103	16	87	0.87	0.43, 1.66	0.7	0.8
Gave up during pregnancy	64	16	48	1.75	0.82, 3.64	0.14	0.6
Current smoker	57	8	49	0.76	0.27, 1.91	0.6	0.8
Parity	698	117	581
Nulliparous	307	86	221	—	—
Primiparous	221	21	200	0.23	0.12, 0.40	<0.001***	<0.001
Multiparous	170	10	160	0.09	0.04, 0.22	<0.001***	<0.001
Diastolic blood pressure (mmHg)	698	117	581	0.91	0.67, 1.24	0.6	0.8
Systolic blood pressure (mmHg)	698	117	581	1.04	0.76, 1.42	0.8	>0.9
OR = Odds Ratio, CI = Confidence Interval	OR = Odds Ratio, CI = Confidence Interval	OR = Odds Ratio, CI = Confidence Interval	OR = Odds Ratio, CI = Confidence Interval	OR = Odds Ratio, CI = Confidence Interval	OR = Odds Ratio, CI = Confidence Interval	OR = Odds Ratio, CI = Confidence Interval	OR = Odds Ratio, CI = Confidence Interval
*p<0.05; **p<0.01; ***p<0.001	*p<0.05; **p<0.01; ***p<0.001	*p<0.05; **p<0.01; ***p<0.001	*p<0.05; **p<0.01; ***p<0.001	*p<0.05; **p<0.01; ***p<0.001	*p<0.05; **p<0.01; ***p<0.001	*p<0.05; **p<0.01; ***p<0.001	*p<0.05; **p<0.01; ***p<0.001
False discovery rate correction for multiple testing	False discovery rate correction for multiple testing	False discovery rate correction for multiple testing	False discovery rate correction for multiple testing	False discovery rate correction for multiple testing	False discovery rate correction for multiple testing	False discovery rate correction for multiple testing	False discovery rate correction for multiple testing

## Sheet: Table_S11_6
	Elective C-section performed during labour (ref.: Yes)	Elective C-section performed during labour (ref.: Elective C-section)	Elective C-section performed during labour (ref.: Elective C-section)	Elective C-section performed during labour (ref.: Elective C-section)	Elective C-section performed during labour (ref.: Elective C-section)	Elective C-section performed during labour (ref.: Elective C-section)	Elective C-section performed during labour (ref.: Elective C-section)
Variable	Total N	Ref. N	Contrast N	OR	95% CI	p-value	q-value
Aluminium (μg/L)	698	134	564	1.22	1.00, 1.49	0.052	0.4
Antimony (μg/L)	698	134	564	1.07	0.85, 1.33	0.6	0.8
Barium (μg/L)	698	134	564	1.01	0.80, 1.24	>0.9	>0.9
Boron (μg/L)	698	134	564	1.04	0.82, 1.30	0.8	>0.9
Calcium (μg/L)	698	134	564	1.22	0.85, 1.76	0.3	0.7
Chromium (μg/L)	698	134	564	1.27	0.90, 1.76	0.2	0.5
Cobalt (μg/L)	698	134	564	0.79	0.54, 1.12	0.2	0.6
Copper (μg/L)	698	134	564	0.99	0.77, 1.26	>0.9	>0.9
Iron (μg/L)	698	134	564	0.94	0.74, 1.20	0.6	0.8
Magnesium (μg/L)	698	134	564	1.08	0.80, 1.44	0.6	0.8
Manganese (μg/L)	698	134	564	0.83	0.55, 1.23	0.4	0.7
Phosphorus (μg/L)	698	134	564	1.21	0.86, 1.71	0.3	0.7
Potassium (μg/L)	698	134	564	0.75	0.52, 1.02	0.092	0.5
Rubidium (μg/L)	698	134	564	1.13	0.87, 1.47	0.4	0.7
Selenium (μg/L)	698	134	564	0.81	0.57, 1.13	0.2	0.7
Strontium (μg/L)	698	134	564	0.93	0.70, 1.16	0.5	0.8
Zinc (μg/L)	698	134	564	0.98	0.75, 1.26	0.9	>0.9
Age (years)	698	134	564	2.54	1.89, 3.46	<0.001***	<0.001
Ethnicity	698	134	564
White	473	86	387	—	—
Black	138	31	107	1.09	0.55, 2.17	0.8	>0.9
Asian	51	8	43	0.46	0.17, 1.14	0.11	0.5
Other	36	9	27	1.61	0.58, 4.20	0.3	0.7
Hyperemesis	698	134	564
No	671	132	539	—	—
Yes	27	2	25	0.5	0.07, 1.99	0.4	0.7
Vaginal bleeding	698	134	564
No	561	111	450	—	—
Yes	137	23	114	0.64	0.35, 1.13	0.13	0.5
Cholesterol (mmol/L)	698	134	564	0.73	0.52, 1.01	0.061	0.4
LDL:HDL	698	134	564	0.96	0.72, 1.29	0.8	>0.9
Triglycerides (mmol/L)	698	134	564	1.07	0.81, 1.38	0.6	0.8
Body mass index (kg/m2)	698	134	564	1.19	0.96, 1.46	0.1	0.5
Job situation	698	134	564
Employed	465	84	381	—	—
Looking after home or family	117	29	88	1.44	0.76, 2.68	0.3	0.7
Not doing paid work	80	16	64	2.21	1.02, 4.68	0.039*	0.4
Student	29	2	27	0.27	0.04, 1.15	0.12	0.5
Other	7	3	4	6.17	0.95, 37.1	0.046*	0.4
Education	698	134	564
First or higher degree	287	59	228	—	—
A level	102	14	88	0.71	0.33, 1.44	0.4	0.7
Vocational qualification	184	39	145	1.16	0.65, 2.07	0.6	0.8
None or General Certificate of Education (GCE)	125	22	103	0.72	0.35, 1.43	0.4	0.7
Living area	698	134	564
Inner city	373	70	303	—	—
Suburban or town	290	58	232	1.32	0.78, 2.26	0.3	0.7
Rural or village	35	6	29	0.95	0.30, 2.69	>0.9	>0.9
Type of acommodation	698	134	564
Own house or flat	237	54	183	—	—
Private rental	211	37	174	0.97	0.55, 1.73	>0.9	>0.9
Council rental	195	37	158	0.71	0.36, 1.38	0.3	0.7
Other	55	6	49	0.76	0.23, 2.22	0.6	0.8
Index of multiple deprivation	698	134	564	1.39	1.11, 1.74	0.005**	0.11
Smoking status	698	134	564
Non-smoker	474	96	378	—	—
Gave up before pregnancy	103	21	82	0.93	0.49, 1.73	0.8	>0.9
Gave up during pregnancy	64	11	53	1.27	0.52, 2.89	0.6	0.8
Current smoker	57	6	51	0.67	0.22, 1.79	0.5	0.8
Parity	698	134	564
Nulliparous	307	39	268	—	—
Primiparous	221	49	172	1.76	1.03, 3.03	0.038*	0.4
Multiparous	170	46	124	1.72	0.90, 3.30	0.1	0.5
Diastolic blood pressure (mmHg)	698	134	564	1.05	0.79, 1.40	0.7	>0.9
Systolic blood pressure (mmHg)	698	134	564	0.94	0.71, 1.24	0.7	0.8
OR = Odds Ratio, CI = Confidence Interval	OR = Odds Ratio, CI = Confidence Interval	OR = Odds Ratio, CI = Confidence Interval	OR = Odds Ratio, CI = Confidence Interval	OR = Odds Ratio, CI = Confidence Interval	OR = Odds Ratio, CI = Confidence Interval	OR = Odds Ratio, CI = Confidence Interval	OR = Odds Ratio, CI = Confidence Interval
*p<0.05; **p<0.01; ***p<0.001	*p<0.05; **p<0.01; ***p<0.001	*p<0.05; **p<0.01; ***p<0.001	*p<0.05; **p<0.01; ***p<0.001	*p<0.05; **p<0.01; ***p<0.001	*p<0.05; **p<0.01; ***p<0.001	*p<0.05; **p<0.01; ***p<0.001	*p<0.05; **p<0.01; ***p<0.001
False discovery rate correction for multiple testing	False discovery rate correction for multiple testing	False discovery rate correction for multiple testing	False discovery rate correction for multiple testing	False discovery rate correction for multiple testing	False discovery rate correction for multiple testing	False discovery rate correction for multiple testing	False discovery rate correction for multiple testing

## Sheet: Table_S11_7
	C-section performed during labour (ref.: Yes)	C-section performed during labour (ref.: C-section performed)	C-section performed during labour (ref.: C-section performed)	C-section performed during labour (ref.: C-section performed)	C-section performed during labour (ref.: C-section performed)	C-section performed during labour (ref.: C-section performed)	C-section performed during labour (ref.: C-section performed)
Variable	Total N	Ref. N	Contrast N	OR	95% CI	p-value	q-value
Aluminium (μg/L)	698	251	447	1.05	0.88, 1.26	0.6	0.8
Antimony (μg/L)	698	251	447	1.1	0.92, 1.31	0.3	0.6
Barium (μg/L)	698	251	447	1.05	0.88, 1.26	0.6	0.8
Boron (μg/L)	698	251	447	0.94	0.77, 1.13	0.5	0.8
Calcium (μg/L)	698	251	447	1.28	0.96, 1.72	0.09	0.4
Chromium (μg/L)	698	251	447	1.09	0.82, 1.45	0.5	0.8
Cobalt (μg/L)	698	251	447	1.23	0.98, 1.57	0.086	0.4
Copper (μg/L)	698	251	447	0.97	0.80, 1.18	0.8	0.9
Iron (μg/L)	698	251	447	1.05	0.86, 1.29	0.6	0.8
Magnesium (μg/L)	698	251	447	0.99	0.78, 1.26	>0.9	>0.9
Manganese (μg/L)	698	251	447	0.78	0.57, 1.06	0.12	0.4
Phosphorus (μg/L)	698	251	447	0.85	0.64, 1.13	0.3	0.6
Potassium (μg/L)	698	251	447	0.84	0.65, 1.06	0.2	0.5
Rubidium (μg/L)	698	251	447	1.11	0.90, 1.39	0.3	0.6
Selenium (μg/L)	698	251	447	0.77	0.58, 1.00	0.064	0.4
Strontium (μg/L)	698	251	447	0.86	0.69, 1.05	0.2	0.5
Zinc (μg/L)	698	251	447	1.07	0.88, 1.29	0.5	0.8
Age (years)	698	251	447	2.05	1.63, 2.60	<0.001***	<0.001
Ethnicity	698	251	447
White	473	167	306	—	—
Black	138	56	82	1.26	0.73, 2.19	0.4	0.7
Asian	51	13	38	0.53	0.24, 1.11	0.1	0.4
Other	36	15	21	1.56	0.70, 3.46	0.3	0.6
Hyperemesis	698	251	447
No	671	242	429	—	—
Yes	27	9	18	1.07	0.41, 2.64	0.9	>0.9
Vaginal bleeding	698	251	447
No	561	206	355	—	—
Yes	137	45	92	0.68	0.43, 1.06	0.093	0.4
Cholesterol (mmol/L)	698	251	447	1.14	0.88, 1.49	0.3	0.6
LDL:HDL	698	251	447	0.81	0.64, 1.01	0.066	0.4
Triglycerides (mmol/L)	698	251	447	1.06	0.85, 1.30	0.6	0.8
Body mass index (kg/m2)	698	251	447	1.23	1.03, 1.48	0.021*	0.2
Job situation	698	251	447
Employed	465	169	296	—	—
Looking after home or family	117	36	81	1.07	0.61, 1.86	0.8	>0.9
Not doing paid work	80	32	48	1.89	1.05, 3.39	0.034*	0.3
Student	29	10	19	1	0.39, 2.49	>0.9	>0.9
Other	7	4	3	3.07	0.57, 18.1	0.2	0.5
Education	698	251	447
First or higher degree	287	107	180	—	—
A level	102	38	64	1.2	0.70, 2.06	0.5	0.8
Vocational qualification	184	70	114	1.3	0.81, 2.10	0.3	0.6
None or General Certificate of Education (GCE)	125	36	89	0.82	0.47, 1.45	0.5	0.8
Living area	698	251	447
Inner city	373	133	240	—	—
Suburban or town	290	107	183	1.4	0.92, 2.14	0.12	0.4
Rural or village	35	11	24	1.1	0.45, 2.55	0.8	>0.9
Type of acommodation	698	251	447
Own house or flat	237	90	147	—	—
Private rental	211	77	134	1.09	0.69, 1.73	0.7	0.9
Council rental	195	68	127	0.93	0.54, 1.59	0.8	0.9
Other	55	16	39	0.78	0.35, 1.69	0.5	0.8
Index of multiple deprivation	698	251	447	1.36	1.13, 1.63	0.001**	0.018
Smoking status	698	251	447
Non-smoker	474	173	301	—	—
Gave up before pregnancy	103	37	66	0.91	0.54, 1.50	0.7	0.9
Gave up during pregnancy	64	27	37	1.73	0.93, 3.19	0.082	0.4
Current smoker	57	14	43	0.72	0.34, 1.49	0.4	0.7
Parity	698	251	447
Nulliparous	307	125	182	—	—
Primiparous	221	70	151	0.55	0.36, 0.84	0.006**	0.066
Multiparous	170	56	114	0.39	0.23, 0.67	<0.001***	0.016
Diastolic blood pressure (mmHg)	698	251	447	0.95	0.76, 1.20	0.7	0.9
Systolic blood pressure (mmHg)	698	251	447	1.02	0.81, 1.28	0.9	>0.9
OR = Odds Ratio, CI = Confidence Interval	OR = Odds Ratio, CI = Confidence Interval	OR = Odds Ratio, CI = Confidence Interval	OR = Odds Ratio, CI = Confidence Interval	OR = Odds Ratio, CI = Confidence Interval	OR = Odds Ratio, CI = Confidence Interval	OR = Odds Ratio, CI = Confidence Interval	OR = Odds Ratio, CI = Confidence Interval
*p<0.05; **p<0.01; ***p<0.001	*p<0.05; **p<0.01; ***p<0.001	*p<0.05; **p<0.01; ***p<0.001	*p<0.05; **p<0.01; ***p<0.001	*p<0.05; **p<0.01; ***p<0.001	*p<0.05; **p<0.01; ***p<0.001	*p<0.05; **p<0.01; ***p<0.001	*p<0.05; **p<0.01; ***p<0.001
False discovery rate correction for multiple testing	False discovery rate correction for multiple testing	False discovery rate correction for multiple testing	False discovery rate correction for multiple testing	False discovery rate correction for multiple testing	False discovery rate correction for multiple testing	False discovery rate correction for multiple testing	False discovery rate correction for multiple testing

## Sheet: Table_S11_8
	Estimated blood loss at delivery above or equal to 1000 ml (ref.: Yes)	Estimated blood loss at delivery above or equal to 1000 ml (ref.: Yes)	Estimated blood loss at delivery above or equal to 1000 ml (ref.: Yes)	Estimated blood loss at delivery above or equal to 1000 ml (ref.: Yes)	Estimated blood loss at delivery above or equal to 1000 ml (ref.: Yes)	Estimated blood loss at delivery above or equal to 1000 ml (ref.: Yes)	Estimated blood loss at delivery above or equal to 1000 ml (ref.: Yes)
Variable	Total N	Ref. N	Contrast N	OR	95% CI	p-value	q-value
Aluminium (μg/L)	689	105	584	1.1	0.88, 1.37	0.4	>0.9
Antimony (μg/L)	689	105	584	1.04	0.82, 1.31	0.8	>0.9
Barium (μg/L)	689	105	584	0.98	0.76, 1.22	0.8	>0.9
Boron (μg/L)	689	105	584	0.96	0.74, 1.21	0.7	>0.9
Calcium (μg/L)	689	105	584	0.92	0.63, 1.35	0.7	>0.9
Chromium (μg/L)	689	105	584	1.08	0.71, 1.58	0.7	>0.9
Cobalt (μg/L)	689	105	584	1.25	0.94, 1.63	0.11	0.8
Copper (μg/L)	689	105	584	1.02	0.79, 1.33	0.9	>0.9
Iron (μg/L)	689	105	584	1	0.74, 1.31	>0.9	>0.9
Magnesium (μg/L)	689	105	584	1.25	0.91, 1.71	0.2	>0.9
Manganese (μg/L)	689	105	584	0.8	0.52, 1.24	0.3	>0.9
Phosphorus (μg/L)	689	105	584	0.85	0.59, 1.23	0.4	>0.9
Potassium (μg/L)	689	105	584	0.93	0.62, 1.31	0.7	>0.9
Rubidium (μg/L)	689	105	584	0.94	0.69, 1.26	0.7	>0.9
Selenium (μg/L)	689	105	584	0.86	0.60, 1.19	0.4	>0.9
Strontium (μg/L)	689	105	584	0.99	0.76, 1.22	>0.9	>0.9
Zinc (μg/L)	689	105	584	0.94	0.71, 1.22	0.7	>0.9
Age (years)	689	105	584	1.26	0.93, 1.70	0.13	0.9
Ethnicity	689	105	584
White	466	71	395	—	—
Black	137	20	117	1.19	0.55, 2.52	0.7	>0.9
Asian	50	9	41	1.37	0.53, 3.30	0.5	>0.9
Other	36	5	31	1.05	0.31, 3.00	>0.9	>0.9
Hyperemesis	689	105	584
No	662	103	559	—	—
Yes	27	2	25	0.39	0.06, 1.60	0.3	>0.9
Vaginal bleeding	689	105	584
No	553	81	472	—	—
Yes	136	24	112	1.03	0.58, 1.77	>0.9	>0.9
Cholesterol (mmol/L)	689	105	584	0.97	0.69, 1.38	0.9	>0.9
LDL:HDL	689	105	584	0.95	0.70, 1.28	0.7	>0.9
Triglycerides (mmol/L)	689	105	584	1.13	0.87, 1.45	0.3	>0.9
Body mass index (kg/m2)	689	105	584	1.41	1.13, 1.76	0.002**	0.052
Job situation	689	105	584
Employed	460	81	379	—	—
Looking after home or family	116	7	109	0.56	0.21, 1.33	0.2	>0.9
Not doing paid work	77	11	66	1.11	0.48, 2.37	0.8	>0.9
Student	29	3	26	0.63	0.14, 2.14	0.5	>0.9
Other	7	3	4	4.38	0.68, 26.3	0.1	0.8
Education	689	105	584
First or higher degree	283	58	225	—	—
A level	99	13	86	0.72	0.33, 1.48	0.4	>0.9
Vocational qualification	183	26	157	0.78	0.41, 1.46	0.4	>0.9
None or General Certificate of Education (GCE)	124	8	116	0.33	0.13, 0.78	0.016*	0.2
Living area	689	105	584
Inner city	367	56	311	—	—
Suburban or town	287	44	243	0.97	0.56, 1.68	>0.9	>0.9
Rural or village	35	5	30	0.87	0.26, 2.49	0.8	>0.9
Type of acommodation	689	105	584
Own house or flat	235	45	190	—	—
Private rental	207	29	178	0.74	0.41, 1.33	0.3	>0.9
Council rental	194	25	169	0.94	0.45, 1.93	0.9	>0.9
Other	53	6	47	0.55	0.18, 1.53	0.3	>0.9
Index of multiple deprivation	689	105	584	0.87	0.67, 1.12	0.3	>0.9
Smoking status	689	105	584
Non-smoker	467	71	396	—	—
Gave up before pregnancy	102	18	84	1.19	0.61, 2.24	0.6	>0.9
Gave up during pregnancy	63	10	53	1.3	0.54, 2.89	0.5	>0.9
Current smoker	57	6	51	1.13	0.38, 2.94	0.8	>0.9
Parity	689	105	584
Nulliparous	303	62	241	—	—
Primiparous	216	32	184	0.61	0.35, 1.05	0.076	0.8
Multiparous	170	11	159	0.27	0.11, 0.59	0.002**	0.052
Diastolic blood pressure (mmHg)	689	105	584	1.18	0.87, 1.60	0.3	>0.9
Systolic blood pressure (mmHg)	689	105	584	0.91	0.66, 1.24	0.5	>0.9
OR = Odds Ratio, CI = Confidence Interval	OR = Odds Ratio, CI = Confidence Interval	OR = Odds Ratio, CI = Confidence Interval	OR = Odds Ratio, CI = Confidence Interval	OR = Odds Ratio, CI = Confidence Interval	OR = Odds Ratio, CI = Confidence Interval	OR = Odds Ratio, CI = Confidence Interval	OR = Odds Ratio, CI = Confidence Interval
*p<0.05; **p<0.01; ***p<0.001	*p<0.05; **p<0.01; ***p<0.001	*p<0.05; **p<0.01; ***p<0.001	*p<0.05; **p<0.01; ***p<0.001	*p<0.05; **p<0.01; ***p<0.001	*p<0.05; **p<0.01; ***p<0.001	*p<0.05; **p<0.01; ***p<0.001	*p<0.05; **p<0.01; ***p<0.001
False discovery rate correction for multiple testing	False discovery rate correction for multiple testing	False discovery rate correction for multiple testing	False discovery rate correction for multiple testing	False discovery rate correction for multiple testing	False discovery rate correction for multiple testing	False discovery rate correction for multiple testing	False discovery rate correction for multiple testing

## Sheet: Table_S11_9
	Total number of weeks of gestation (ref.: Less than 37 weeksa)	Total number of weeks of gestation (ref.: Less than 37 weeks)	Total number of weeks of gestation (ref.: Less than 37 weeks)	Total number of weeks of gestation (ref.: Less than 37 weeks)	Total number of weeks of gestation (ref.: Less than 37 weeks)	Total number of weeks of gestation (ref.: Less than 37 weeks)	Total number of weeks of gestation (ref.: Less than 37 weeks)
Variable	Total N	Ref. N	Contrast N	OR	95% CI	p-value	q-value
Aluminium (μg/L)	676	43	633	0.58	0.29, 0.96	0.078	0.4
Antimony (μg/L)	676	43	633	0.72	0.48, 1.07	0.12	0.6
Barium (μg/L)	676	43	633	0.9	0.52, 1.34	0.7	>0.9
Boron (μg/L)	676	43	633	0.89	0.55, 1.37	0.6	>0.9
Calcium (μg/L)	676	43	633	1.03	0.55, 1.99	>0.9	>0.9
Chromium (μg/L)	676	43	633	0.93	0.45, 1.68	0.8	>0.9
Cobalt (μg/L)	676	43	633	0.91	0.48, 1.47	0.8	>0.9
Copper (μg/L)	676	43	633	1.23	0.83, 1.83	0.3	0.9
Iron (μg/L)	676	43	633	1.08	0.65, 1.61	0.8	>0.9
Magnesium (μg/L)	676	43	633	0.64	0.38, 1.04	0.079	0.4
Manganese (μg/L)	676	43	633	1.2	0.62, 2.39	0.6	>0.9
Phosphorus (μg/L)	676	43	633	1.79	1.01, 3.16	0.044*	0.3
Potassium (μg/L)	676	43	633	1.06	0.55, 1.71	0.8	>0.9
Rubidium (μg/L)	676	43	633	0.78	0.49, 1.23	0.3	0.9
Selenium (μg/L)	676	43	633	0.74	0.38, 1.25	0.3	0.9
Strontium (μg/L)	676	43	633	1.09	0.73, 1.50	0.6	>0.9
Zinc (μg/L)	676	43	633	1.38	0.89, 2.10	0.14	0.6
Age (years)	676	43	633	1.48	0.95, 2.34	0.084	0.4
Ethnicity	676	43	633
White	456	27	429	—	—
Black	134	14	120	4.89	1.65, 15.2	0.005**	0.1
Asian	50	2	48	1	0.13, 4.66	>0.9	>0.9
Other	36	0	36	0	0.00, 189,252,467	>0.9	>0.9
Hyperemesis	676	43	633
No	650	42	608	—	—
Yes	26	1	25	0.77	0.04, 4.86	0.8	>0.9
Vaginal bleeding	676	43	633
No	544	26	518	—	—
Yes	132	17	115	3.66	1.73, 7.71	<0.001***	0.028
Cholesterol (mmol/L)	676	43	633	0.45	0.25, 0.79	0.006**	0.1
LDL:HDL	676	43	633	1.23	0.75, 2.02	0.4	0.9
Triglycerides (mmol/L)	676	43	633	1.06	0.70, 1.49	0.7	>0.9
Body mass index (kg/m2)	676	43	633	0.98	0.66, 1.40	>0.9	>0.9
Job situation	676	43	633
Employed	450	30	420	—	—
Looking after home or family	115	7	108	1.05	0.32, 3.14	>0.9	>0.9
Not doing paid work	77	4	73	0.61	0.15, 1.93	0.4	0.9
Student	28	2	26	0.67	0.09, 3.10	0.6	>0.9
Other	6	0	6	0		>0.9	>0.9
Education	676	43	633
First or higher degree	277	14	263	—	—
A level	98	9	89	3.08	1.08, 8.63	0.032*	0.3
Vocational qualification	180	12	168	1.64	0.60, 4.45	0.3	0.9
None or General Certificate of Education (GCE)	121	8	113	1.69	0.55, 5.02	0.3	0.9
Living area	676	43	633
Inner city	363	23	340	—	—
Suburban or town	279	16	263	0.83	0.34, 2.01	0.7	>0.9
Rural or village	34	4	30	2.18	0.43, 9.42	0.3	0.9
Type of acommodation	676	43	633
Own house or flat	228	13	215	—	—
Private rental	206	11	195	0.87	0.32, 2.27	0.8	>0.9
Council rental	191	14	177	1.08	0.36, 3.28	0.9	>0.9
Other	51	5	46	1.22	0.27, 4.92	0.8	>0.9
Index of multiple deprivation	676	43	633	0.84	0.55, 1.25	0.4	0.9
Smoking status	676	43	633
Non-smoker	460	29	431	—	—
Gave up before pregnancy	102	6	96	1.04	0.33, 2.89	>0.9	>0.9
Gave up during pregnancy	61	5	56	1.79	0.50, 5.62	0.3	0.9
Current smoker	53	3	50	0.63	0.12, 2.46	0.5	>0.9
Parity	676	43	633
Nulliparous	292	22	270	—	—
Primiparous	215	9	206	0.33	0.12, 0.82	0.021*	0.2
Multiparous	169	12	157	0.45	0.14, 1.33	0.2	0.6
Diastolic blood pressure (mmHg)	676	43	633	1.12	0.70, 1.79	0.6	>0.9
Systolic blood pressure (mmHg)	676	43	633	0.81	0.50, 1.30	0.4	0.9
OR = Odds Ratio, CI = Confidence Interval	OR = Odds Ratio, CI = Confidence Interval	OR = Odds Ratio, CI = Confidence Interval	OR = Odds Ratio, CI = Confidence Interval	OR = Odds Ratio, CI = Confidence Interval	OR = Odds Ratio, CI = Confidence Interval	OR = Odds Ratio, CI = Confidence Interval	OR = Odds Ratio, CI = Confidence Interval
*p<0.05; **p<0.01; ***p<0.001	*p<0.05; **p<0.01; ***p<0.001	*p<0.05; **p<0.01; ***p<0.001	*p<0.05; **p<0.01; ***p<0.001	*p<0.05; **p<0.01; ***p<0.001	*p<0.05; **p<0.01; ***p<0.001	*p<0.05; **p<0.01; ***p<0.001	*p<0.05; **p<0.01; ***p<0.001
False discovery rate correction for multiple testing	False discovery rate correction for multiple testing	False discovery rate correction for multiple testing	False discovery rate correction for multiple testing	False discovery rate correction for multiple testing	False discovery rate correction for multiple testing	False discovery rate correction for multiple testing	False discovery rate correction for multiple testing
aContrast level: Between 37 and 42 weeks

## Sheet: Table_S11_10
	Neonate sex (ref.: Femalea)	Neonate sex (ref.: Female)	Neonate sex (ref.: Female)	Neonate sex (ref.: Female)	Neonate sex (ref.: Female)	Neonate sex (ref.: Female)	Neonate sex (ref.: Female)
Variable	Total N	Ref. N	Contrast N	OR	95% CI	p-value	q-value
Aluminium (μg/L)	697	337	360	1	0.84, 1.18	>0.9	>0.9
Antimony (μg/L)	697	337	360	1.03	0.87, 1.21	0.7	0.9
Barium (μg/L)	697	337	360	0.93	0.78, 1.09	0.4	0.9
Boron (μg/L)	697	337	360	0.83	0.69, 1.00	0.049*	0.8
Calcium (μg/L)	697	337	360	0.96	0.74, 1.26	0.8	0.9
Chromium (μg/L)	697	337	360	0.97	0.74, 1.27	0.8	0.9
Cobalt (μg/L)	697	337	360	1.12	0.90, 1.41	0.3	0.9
Copper (μg/L)	697	337	360	0.99	0.83, 1.19	>0.9	>0.9
Iron (μg/L)	697	337	360	1.04	0.86, 1.25	0.7	0.9
Magnesium (μg/L)	697	337	360	1.07	0.86, 1.33	0.5	0.9
Manganese (μg/L)	697	337	360	0.96	0.72, 1.28	0.8	0.9
Phosphorus (μg/L)	697	337	360	0.92	0.71, 1.19	0.5	0.9
Potassium (μg/L)	697	337	360	1.04	0.83, 1.29	0.7	0.9
Rubidium (μg/L)	697	337	360	1.03	0.85, 1.26	0.7	0.9
Selenium (μg/L)	697	337	360	1.06	0.83, 1.34	0.6	0.9
Strontium (μg/L)	697	337	360	0.91	0.76, 1.08	0.3	0.9
Zinc (μg/L)	697	337	360	0.9	0.75, 1.08	0.3	0.9
Age (years)	697	337	360	0.97	0.79, 1.20	0.8	0.9
Ethnicity	697	337	360
White	472	240	232	—	—
Black	138	58	80	0.74	0.44, 1.23	0.2	0.9
Asian	51	21	30	0.8	0.41, 1.55	0.5	0.9
Other	36	18	18	1.39	0.64, 3.02	0.4	0.9
Hyperemesis	697	337	360
No	670	325	345	—	—
Yes	27	12	15	0.81	0.35, 1.85	0.6	0.9
Vaginal bleeding	697	337	360
No	561	275	286	—	—
Yes	136	62	74	0.91	0.61, 1.36	0.6	0.9
Cholesterol (mmol/L)	697	337	360	1.07	0.84, 1.37	0.6	0.9
LDL:HDL	697	337	360	1.01	0.82, 1.25	0.9	>0.9
Triglycerides (mmol/L)	697	337	360	1.06	0.88, 1.29	0.6	0.9
Body mass index (kg/m2)	697	337	360	1	0.84, 1.18	>0.9	>0.9
Job situation	697	337	360
Employed	464	232	232	—	—
Looking after home or family	117	57	60	0.83	0.51, 1.36	0.5	0.9
Not doing paid work	80	38	42	0.85	0.50, 1.45	0.5	0.9
Student	29	6	23	0.24	0.08, 0.60	0.004**	0.2
Other	7	4	3	1.27	0.25, 7.23	0.8	0.9
Education	697	337	360
First or higher degree	287	126	161	—	—
A level	101	54	47	1.36	0.83, 2.25	0.2	0.9
Vocational qualification	184	98	86	1.29	0.83, 2.01	0.3	0.9
None or General Certificate of Education (GCE)	125	59	66	0.93	0.55, 1.55	0.8	0.9
Living area	697	337	360
Inner city	373	172	201	—	—
Suburban or town	289	147	142	1.15	0.78, 1.67	0.5	0.9
Rural or village	35	18	17	1.34	0.61, 2.93	0.5	0.9
Type of acommodation	697	337	360
Own house or flat	236	111	125	—	—
Private rental	211	101	110	1.14	0.74, 1.74	0.6	0.9
Council rental	195	99	96	1.31	0.79, 2.15	0.3	0.9
Other	55	26	29	1.24	0.61, 2.53	0.5	0.9
Index of multiple deprivation	697	337	360	1.11	0.93, 1.31	0.2	0.9
Smoking status	697	337	360
Non-smoker	474	224	250	—	—
Gave up before pregnancy	102	57	45	1.33	0.83, 2.13	0.2	0.9
Gave up during pregnancy	64	30	34	0.72	0.40, 1.29	0.3	0.9
Current smoker	57	26	31	0.8	0.42, 1.50	0.5	0.9
Parity	697	337	360
Nulliparous	307	152	155	—	—
Primiparous	221	101	120	0.9	0.61, 1.33	0.6	0.9
Multiparous	169	84	85	1.06	0.64, 1.75	0.8	0.9
Diastolic blood pressure (mmHg)	697	337	360	0.89	0.72, 1.10	0.3	0.9
Systolic blood pressure (mmHg)	697	337	360	1.28	1.04, 1.59	0.021*	0.5
OR = Odds Ratio, CI = Confidence Interval	OR = Odds Ratio, CI = Confidence Interval	OR = Odds Ratio, CI = Confidence Interval	OR = Odds Ratio, CI = Confidence Interval	OR = Odds Ratio, CI = Confidence Interval	OR = Odds Ratio, CI = Confidence Interval	OR = Odds Ratio, CI = Confidence Interval	OR = Odds Ratio, CI = Confidence Interval
*p<0.05; **p<0.01; ***p<0.001	*p<0.05; **p<0.01; ***p<0.001	*p<0.05; **p<0.01; ***p<0.001	*p<0.05; **p<0.01; ***p<0.001	*p<0.05; **p<0.01; ***p<0.001	*p<0.05; **p<0.01; ***p<0.001	*p<0.05; **p<0.01; ***p<0.001	*p<0.05; **p<0.01; ***p<0.001
False discovery rate correction for multiple testing	False discovery rate correction for multiple testing	False discovery rate correction for multiple testing	False discovery rate correction for multiple testing	False discovery rate correction for multiple testing	False discovery rate correction for multiple testing	False discovery rate correction for multiple testing	False discovery rate correction for multiple testing
aContrast level: Male

[truncated: 16 more sheets: Table_S11_11, Table_S11_12, Table_S11_13, Table_S11_14, Table_S11_15, Table_S11_16, Table_S11_17, Table_S11_18, Table_S11_19, Table_S11_20, Table_S11_21, Table_S11_22, Table_S11_23, Table_S11_24, Table_S11_25, Table_S11_26]
