# Supplementary material for: Metallomic profiles of pregnant women living with obesity in the UK: a secondary analysis of UPBEAT
Source: Metallomics. 2025 Aug 12;17(8):mfaf031. doi: 10.1093/mtomcs/mfaf031 (PMC12378400; doi:10.1093/mtomcs/mfaf031)
Supplement: mfaf031_Supplemental_Files [file mfaf031_supplemental_files.zip › suppl_data_table_S12_revised.xlsx]

## Sheet: Table S12
Perkin Elmer NexION 350D ICP-QMS
RF Power	1600 W
Ar plasma gas flow	18 L min-1
Ar auxiliary gas flow	1.2 L min-1
Nebusliser gas flow	0.93–0.96 L min-1
CRC operation mode	KED, DRC
Helium KED gas flow	0.1 or 4.5 mL min-1
Ammonia DRC gas flow	0.6 mL min-1
Method acquisition
Scanning mode	Peak-hopping
Dwell time	100 ms amu-1
Sweeps per reading	10
Readings per replicate	1
Replicates per reading	5
RPa	0, 0.075 (Ca), 0.09 (K, Na)
RPq	0.25 (KED), 0.7 (DRC)
Sample uptake rate	~130 µL min-1
