# Supplementary material for: Metallomic profiles of pregnant women living with obesity in the UK: a secondary analysis of UPBEAT
Source: Metallomics. 2025 Aug 12;17(8):mfaf031. doi: 10.1093/mtomcs/mfaf031 (PMC12378400; doi:10.1093/mtomcs/mfaf031)
Supplement: mfaf031_Supplemental_Files [file mfaf031_supplemental_files.zip › suppl_data_table_S13_revised.xlsx]

## Sheet: Table S13
Method validation	n	Element
		Trace														Minor									Major
		(μg L-1)														(μg L-1)									(mg L-1)
		B	Al	Ti	V	Cr	Co	Ni	As	Rb	Ag	Cd	Sb	Te	Pb	Li	Si	Mn	Fe	Cu	Zn	Se	Sr	Ba	Na	Mg	P	K	Ca
Figures of merit
Calibration (r2) a	6	0.999621	0.960857	0.999513	0.997995	0.999594	0.999055	0.999084	0.999055	0.999965	0.996918	0.99961	0.999887	0.999942	0.999828	0.999846	0.999764	0.999893	0.999815	0.999808	0.999704	0.998685	0.999997	0.99966	0.999037	0.999705	0.999631	0.999342	0.99951
LOQ (μg L-1) b	54	0.118733	0.0711225	0.261277	0.0023039	0.00310594	0.0019778	0.0164762	0.127823	0.00469467	0.233985	0.0249151	0.00820084	0.013644	0.0164883	0.133677	51.289	0.00591505	0.195332	0.498906	0.0690328	0.0262855	0.0541731	0.0104437	70.661	0.994907	24.0827	3.4215	70.6846
UPBEAT samples (n)	887	787	887	761	666	887	887	740	247	886	142	10	885	50	544	218	761	887	887	886	887	886	886	884	884	886	887	886	885
Seronorm L-1
Mean concentration c	43		5.68443			1.3546	1.01381	9.94457								6920.95		9.29927	1238.89	905.705	1119.88	73.0648			3676.24	21.121	61.6559	176.125	107.52
± 2SD d			3.25584			0.142022	0.0916102	0.854107								1195.74		0.735419	100.681	232.5	193.047	20.2305			677.342	1.6778	12.2051	30.8465	18.6857
± 2RSD (%) e			57.2766			10.4845	9.03621	8.58868								17.2771		7.90835	8.12665	25.6706	17.2382	27.6884			18.4249	7.94377	19.7955	17.514	17.3788
Reference value			2.38			1.5	0.99	5.06								5060		9.4	1400	1128	1460	95			3855	19.3	50.4	148	97
± 2SD d			0.48			0.3	0.2	1.02								1020		1.9	280	227	290	19			776	3.9	10.1	30	20
Deviation (%) f			138.841			-9.69336	2.40529	96.5329								36.7776		-1.07163	-11.5075	-19.707	-23.296	-23.0897			-4.63715	9.43525	22.3332	19.0035	10.8454
CRM-TMDW-100
Mean concentration c	48		130.709		27.4381	21.0645	23.5516	54.0253	82.4111	10.5305	2.2808	10.2567	10.0963	3.107	35.3865	21.1661		41.4815	105.488	19.0572	63.2715	9.89777	260.377	46.4263	6.45627	9.87528		2.78959	39.881
± 2SD d			14.5999		5.59801	1.44797	3.00718	6.14092	18.7577	0.474072	0.413272	1.64992	1.50901	0.82194	2.8051	6.0485		4.65646	25.0713	3.24479	9.52	2.13731	15.148	3.29455	2.23003	3.05183		0.723061	8.88585
± 2RSD (%) e			11.1698		20.4023	6.87397	12.7685	11.3668	22.7612	4.50191	18.1196	16.0863	14.9461	26.4545	7.92703	28.5764		11.2254	23.767	17.0266	15.0463	21.5939	5.81771	7.09631	34.5406	30.9037		25.92	22.2809
Reference value			120		30	20	25	60	80	10	2	10	10	3	40	20		40	100	20	70	10	250	50	6	9		2.5	35
± 2SD d			1		0.6	0.2	0.3	0.6	2	0.1	0.02	0.1	0.2	0.06	0.8	0.4		0.8	1	0.2	1.1	0.2	3	0.5	0.06	0.09		0.05	0.04
Deviation (%) f			8.92415		-8.53955	5.32266	-5.79365	-9.95789	3.01383	5.30463	14.0402	2.5666	0.963226	3.56661	-11.5337	5.83026		3.70374	5.48774	-4.71378	-9.61208	-1.02233	4.15092	-7.14749	7.60448	9.7253		11.5834	13.9458
Human Serum
Mean concentration c	44	10.645	111.789	9.93623	0.308588	0.483632	0.199125	5.0725		7.96367			0.650572		1.08176	4.20312	4124.94	2.1886	638.703	593.182	394.03	51.5306	35.2737	5.24835	3655.01	1.07715	118.096	197.277	74.8986
± 2SD d		2.67084	11.4061	4.57013	0.042821	0.0731028	0.0284787	0.430632		0.439249			0.14494		0.284302	1.93474	1412.88	0.289761	101.409	166.402	74.9223	19.2785	3.99523	0.724057	731.808	0.142149	24.6329	37.6341	14.669
± 2RSD (%) e		25.0902	10.2032	45.9946	13.8764	15.1154	14.3019	8.48954		5.51566			22.2789		26.2815	46.031	34.2522	13.2395	15.8774	28.0524	19.0144	37.4117	11.3264	13.7959	20.0221	13.1968	20.8584	19.0768	19.5851
