# Supplementary material for: Metallomic profiles of pregnant women living with obesity in the UK: a secondary analysis of UPBEAT
Source: Metallomics. 2025 Aug 12;17(8):mfaf031. doi: 10.1093/mtomcs/mfaf031 (PMC12378400; doi:10.1093/mtomcs/mfaf031)
Supplement: mfaf031_Supplemental_Files [file mfaf031_supplemental_files.zip › suppl_data_table_S14.xlsx]

## Sheet: sheet 1
	Before batch correction	After batch correction
Metal element	N = 755	N = 755
Aluminium (μg/L)	41 (32 – 56)	44 (33 – 61)
Antimony (μg/L)	1.96 (1.65 – 2.47)	2.03 (1.66 – 2.48)
Barium (μg/L)	1.5 (1.1 – 2.4)	1.7 (1.0 – 3.3)
Boron (μg/L)	22 (19 – 27)	22 (18 – 27)
Calcium (μg/L)	103,936 (98,810 – 112,614)	105,378 (100,076 – 111,334)
Chromium (μg/L)	5 (2 – 9)	4 (2 – 10)
Cobalt (μg/L)	0.40 (0.33 – 0.48)	0.40 (0.33 – 0.47)
Copper (μg/L)	2,283 (1,999 – 2,598)	2,298 (2,020 – 2,580)
Iron (μg/L)	1,192 (914 – 1,472)	1,178 (902 – 1,507)
Magnesium (μg/L)	19,207 (17,777 – 20,923)	19,373 (18,126 – 20,756)
Manganese (μg/L)	5 (3 – 9)	5 (2 – 10)
Phosphorus (μg/L)	161,829 (145,628 – 181,997)	163,995 (148,493 – 177,845)
Potassium (μg/L)	162,955 (150,741 – 178,853)	162,941 (152,109 – 178,628)
Rubidium (μg/L)	137 (121 – 155)	136 (118 – 158)
Selenium (μg/L)	75 (64 – 89)	76 (67 – 89)
Sodium (μg/L)	3,907,350 (3,672,828 – 4,286,181)	3,926,990 (3,768,799 – 4,221,833)
Strontium (μg/L)	20 (16 – 24)	20 (16 – 25)
Zinc (μg/L)	734 (644 – 826)	729 (640 – 843)
Median (IQR)	Median (IQR)	Median (IQR)
