# Supplementary material for: Metallomic profiles of pregnant women living with obesity in the UK: a secondary analysis of UPBEAT
Source: Metallomics. 2025 Aug 12;17(8):mfaf031. doi: 10.1093/mtomcs/mfaf031 (PMC12378400; doi:10.1093/mtomcs/mfaf031)
Supplement: mfaf031_Supplemental_Files [file mfaf031_supplemental_files.zip › suppl_data_table_S2.xlsx]

## Sheet: Sheet1
Metal element 1	Metal element 2	Spearman's Rho
Aluminium	Boron	0.0406686
Aluminium	Chromium	0.214986
Aluminium	Cobalt	0.312308
Aluminium	Rubidium	0.0103094
Aluminium	Antimony	-0.0488725
Aluminium	Manganese	0.255053
Aluminium	Iron	0.12471
Aluminium	Copper	0.0393829
Aluminium	Zinc	0.131049
Aluminium	Selenium	0.125079
Aluminium	Strontium	0.0503979
Aluminium	Barium	0.297173
Aluminium	Sodium	0.0426605
Aluminium	Magnesium	0.0625103
Aluminium	Phosphorus	0.0260926
Aluminium	Potassium	0.00687868
Aluminium	Calcium	0.0711379
Antimony	Boron	0.0188056
Antimony	Chromium	-0.0730491
Antimony	Cobalt	-0.0897112
Antimony	Rubidium	0.0430778
Antimony	Manganese	-0.0472125
Antimony	Iron	0.083399
Antimony	Copper	0.0130017
Antimony	Zinc	-0.0198498
Antimony	Selenium	0.0584672
Antimony	Strontium	0.0837399
Antimony	Barium	0.00457972
Antimony	Sodium	0.0935915
Antimony	Magnesium	0.107808
Antimony	Phosphorus	0.0132763
Antimony	Potassium	0.0805987
Antimony	Calcium	0.103915
Barium	Boron	0.0200448
Barium	Chromium	0.0595971
Barium	Cobalt	0.00404121
Barium	Rubidium	-0.0279291
Barium	Manganese	0.097886
Barium	Iron	0.104924
Barium	Copper	-0.0169279
Barium	Zinc	0.167421
Barium	Selenium	-0.0438905
Barium	Strontium	0.0214885
Barium	Sodium	-0.0852227
Barium	Magnesium	-0.0287244
Barium	Phosphorus	0.0255897
Barium	Potassium	-0.0468909
Barium	Calcium	-0.0774028
Boron	Chromium	-0.0977692
Boron	Cobalt	0.160161
Boron	Rubidium	0.308926
Boron	Manganese	-0.0378965
Boron	Iron	0.0435891
Boron	Copper	0.0356931
Boron	Zinc	-0.0131642
Boron	Selenium	0.335722
Boron	Strontium	0.194465
Boron	Sodium	0.145607
Boron	Magnesium	0.256778
Boron	Phosphorus	0.223703
Boron	Potassium	0.189789
Boron	Calcium	0.1821
Calcium	Chromium	-0.0196303
Calcium	Cobalt	0.378984
Calcium	Rubidium	0.219835
Calcium	Manganese	-0.0296581
Calcium	Iron	0.144963
Calcium	Copper	0.326553
Calcium	Zinc	0.263588
Calcium	Selenium	0.558341
Calcium	Strontium	0.316029
Calcium	Sodium	0.816548
Calcium	Magnesium	0.614463
Calcium	Phosphorus	0.398114
Calcium	Potassium	0.652325
Chromium	Cobalt	0.390274
Chromium	Rubidium	0.0355703
Chromium	Manganese	0.672144
Chromium	Iron	0.125227
Chromium	Copper	0.0316796
Chromium	Zinc	0.0112385
Chromium	Selenium	0.0200528
Chromium	Strontium	0.00518661
Chromium	Sodium	0.00096807
Chromium	Magnesium	0.00156994
Chromium	Phosphorus	-0.0233392
Chromium	Potassium	-0.00463727
Cobalt	Rubidium	0.195375
Cobalt	Manganese	0.452836
Cobalt	Iron	0.18486
Cobalt	Copper	0.188204
Cobalt	Zinc	0.149759
Cobalt	Selenium	0.373214
Cobalt	Strontium	0.217792
Cobalt	Sodium	0.341723
Cobalt	Magnesium	0.320727
Cobalt	Phosphorus	0.180664
Cobalt	Potassium	0.208367
Copper	Rubidium	0.126744
Copper	Manganese	0.0207556
Copper	Iron	-0.0672923
Copper	Zinc	0.126661
Copper	Selenium	0.313834
Copper	Strontium	0.17341
Copper	Sodium	0.270869
Copper	Magnesium	0.247708
Copper	Phosphorus	0.271997
Copper	Potassium	0.27048
Iron	Rubidium	0.175137
Iron	Manganese	0.164563
Iron	Zinc	0.306065
Iron	Selenium	0.164392
Iron	Strontium	0.000895801
Iron	Sodium	0.162331
Iron	Magnesium	0.117179
Iron	Phosphorus	0.0614869
Iron	Potassium	0.252548
Magnesium	Rubidium	0.270221
Magnesium	Manganese	-0.00210422
Magnesium	Zinc	0.288578
Magnesium	Selenium	0.512705
Magnesium	Strontium	0.24957
Magnesium	Sodium	0.589938
Magnesium	Phosphorus	0.402213
Magnesium	Potassium	0.510967
Manganese	Rubidium	0.0401304
Manganese	Zinc	0.0367093
Manganese	Selenium	0.030904
Manganese	Strontium	-0.0177266
Manganese	Sodium	-0.00035275
Manganese	Phosphorus	-0.00681816
Manganese	Potassium	-0.0305028
Phosphorus	Rubidium	0.279482
Phosphorus	Zinc	0.245131
Phosphorus	Selenium	0.384335
Phosphorus	Strontium	0.127159
Phosphorus	Sodium	0.289277
Phosphorus	Potassium	0.299248
Potassium	Rubidium	0.3669
Potassium	Zinc	0.175599
Potassium	Selenium	0.416759
Potassium	Strontium	0.16378
Potassium	Sodium	0.68676
Rubidium	Zinc	0.16213
Rubidium	Selenium	0.394677
Rubidium	Strontium	0.129463
Rubidium	Sodium	0.158941
Selenium	Zinc	0.327645
Selenium	Strontium	0.295849
Selenium	Sodium	0.489822
Sodium	Zinc	0.199864
Sodium	Strontium	0.26156
Strontium	Zinc	0.118092
