# Supplementary material for: Metallomic profiles of pregnant women living with obesity in the UK: a secondary analysis of UPBEAT
Source: Metallomics. 2025 Aug 12;17(8):mfaf031. doi: 10.1093/mtomcs/mfaf031 (PMC12378400; doi:10.1093/mtomcs/mfaf031)
Supplement: mfaf031_Supplemental_Files [file mfaf031_supplemental_files.zip › suppl_data_table_S3.xlsx]

## Sheet: Sheet1
Metal element	Variable category	Variable	Scaled blood serum concentration
Boron	Below 30	Age	-0.200651
Aluminium	Below 30	Age	0.028792
Chromium	Below 30	Age	0.0111511
Cobalt	Below 30	Age	-0.0652323
Rubidium	Below 30	Age	-0.181728
Antimony	Below 30	Age	0.0196618
Manganese	Below 30	Age	0.0385665
Iron	Below 30	Age	0.00219558
Copper	Below 30	Age	-0.00296851
Zinc	Below 30	Age	-0.0003251
Selenium	Below 30	Age	-0.286622
Strontium	Below 30	Age	-0.0843915
Barium	Below 30	Age	-0.0402324
Sodium	Below 30	Age	-0.0771441
Magnesium	Below 30	Age	-0.147973
Phosphorus	Below 30	Age	-0.129166
Potassium	Below 30	Age	-0.0883266
Calcium	Below 30	Age	-0.07232
Boron	Above 30	Age	0.189791
Aluminium	Above 30	Age	-0.0272337
Chromium	Above 30	Age	-0.0105475
Cobalt	Above 30	Age	0.0617017
Rubidium	Above 30	Age	0.171893
Antimony	Above 30	Age	-0.0185976
Manganese	Above 30	Age	-0.0364791
Iron	Above 30	Age	-0.00207674
Copper	Above 30	Age	0.00280784
Zinc	Above 30	Age	0.000307504
Selenium	Above 30	Age	0.271109
Strontium	Above 30	Age	0.079824
Barium	Above 30	Age	0.0380549
Sodium	Above 30	Age	0.0729688
Magnesium	Above 30	Age	0.139964
Phosphorus	Above 30	Age	0.122175
Potassium	Above 30	Age	0.0835461
Calcium	Above 30	Age	0.0684057
Boron	Other	Ethnicity	0.118338
Aluminium	Other	Ethnicity	0.0718197
Chromium	Other	Ethnicity	-0.0330208
Cobalt	Other	Ethnicity	-0.0369095
Rubidium	Other	Ethnicity	-0.224007
Antimony	Other	Ethnicity	0.105898
Manganese	Other	Ethnicity	-0.0164109
Iron	Other	Ethnicity	-0.16831
Copper	Other	Ethnicity	0.0382777
Zinc	Other	Ethnicity	0.438218
Selenium	Other	Ethnicity	-0.0205235
Strontium	Other	Ethnicity	0.233227
Barium	Other	Ethnicity	-0.162008
Sodium	Other	Ethnicity	-0.0448799
Magnesium	Other	Ethnicity	0.0330071
Phosphorus	Other	Ethnicity	0.173308
Potassium	Other	Ethnicity	-0.0837097
Calcium	Other	Ethnicity	0.0611002
Boron	Black	Ethnicity	0.047708
Aluminium	Black	Ethnicity	0.0537612
Chromium	Black	Ethnicity	-0.0292796
Cobalt	Black	Ethnicity	0.349922
Rubidium	Black	Ethnicity	0.231314
Antimony	Black	Ethnicity	0.0224156
Manganese	Black	Ethnicity	-0.00591367
Iron	Black	Ethnicity	-0.0469484
Copper	Black	Ethnicity	0.143817
Zinc	Black	Ethnicity	-0.186087
Selenium	Black	Ethnicity	0.366649
Strontium	Black	Ethnicity	0.18551
Barium	Black	Ethnicity	-0.153031
Sodium	Black	Ethnicity	0.0859795
Magnesium	Black	Ethnicity	0.0632883
Phosphorus	Black	Ethnicity	-0.211164
Potassium	Black	Ethnicity	0.04001
Calcium	Black	Ethnicity	0.176755
Boron	White	Ethnicity	0.00058347
Aluminium	White	Ethnicity	-0.0108465
Chromium	White	Ethnicity	0.0121529
Cobalt	White	Ethnicity	-0.130803
Rubidium	White	Ethnicity	-0.0559377
Antimony	White	Ethnicity	-0.027564
Manganese	White	Ethnicity	0.0033736
Iron	White	Ethnicity	0.0255789
Copper	White	Ethnicity	-0.0546522
Zinc	White	Ethnicity	0.0169117
Selenium	White	Ethnicity	-0.13228
Strontium	White	Ethnicity	-0.086091
Barium	White	Ethnicity	0.0567593
Sodium	White	Ethnicity	-0.0285625
Magnesium	White	Ethnicity	-0.00640204
Phosphorus	White	Ethnicity	0.0676876
Potassium	White	Ethnicity	0.00815165
Calcium	White	Ethnicity	-0.0631271
Boron	Asian	Ethnicity	-0.21338
Aluminium	Asian	Ethnicity	-0.0960266
Chromium	Asian	Ethnicity	-0.00742528
Cobalt	Asian	Ethnicity	0.255586
Rubidium	Asian	Ethnicity	0.0339821
Antimony	Asian	Ethnicity	0.112943
Manganese	Asian	Ethnicity	-0.00300901
Iron	Asian	Ethnicity	0.0128375
Copper	Asian	Ethnicity	0.0764147
Zinc	Asian	Ethnicity	0.0459742
Selenium	Asian	Ethnicity	0.212907
Strontium	Asian	Ethnicity	0.111488
Barium	Asian	Ethnicity	0.0140719
Sodium	Asian	Ethnicity	0.0554844
Magnesium	Asian	Ethnicity	-0.134408
Phosphorus	Asian	Ethnicity	-0.157539
Potassium	Asian	Ethnicity	-0.121925
Calcium	Asian	Ethnicity	0.0483475
Boron	Rural or village	Living area	-0.0703665
Aluminium	Rural or village	Living area	-0.0698856
Chromium	Rural or village	Living area	-0.181604
Cobalt	Rural or village	Living area	-0.194098
Rubidium	Rural or village	Living area	-0.239002
Antimony	Rural or village	Living area	-0.131022
Manganese	Rural or village	Living area	-0.111832
Iron	Rural or village	Living area	-0.0492871
Copper	Rural or village	Living area	0.0014239
Zinc	Rural or village	Living area	-0.207685
Selenium	Rural or village	Living area	-0.266157
Strontium	Rural or village	Living area	-0.272039
Barium	Rural or village	Living area	0.054776
Sodium	Rural or village	Living area	-0.16161
Magnesium	Rural or village	Living area	-0.0147224
Phosphorus	Rural or village	Living area	0.0249593
Potassium	Rural or village	Living area	-0.151467
Calcium	Rural or village	Living area	-0.271297
Boron	Suburban or town	Living area	-0.0554502
Aluminium	Suburban or town	Living area	0.0462081
Chromium	Suburban or town	Living area	0.0267434
Cobalt	Suburban or town	Living area	-0.162544
Rubidium	Suburban or town	Living area	-0.0781983
Antimony	Suburban or town	Living area	-0.0539551
Manganese	Suburban or town	Living area	0.0403734
Iron	Suburban or town	Living area	0.0340572
Copper	Suburban or town	Living area	-0.0402295
Zinc	Suburban or town	Living area	0.0226709
Selenium	Suburban or town	Living area	-0.163484
Strontium	Suburban or town	Living area	-0.183731
Barium	Suburban or town	Living area	0.162173
Sodium	Suburban or town	Living area	-0.183614
Magnesium	Suburban or town	Living area	-0.169557
Phosphorus	Suburban or town	Living area	-0.0747139
Potassium	Suburban or town	Living area	-0.0607265
Calcium	Suburban or town	Living area	-0.171298
Boron	Inner city	Living area	0.0488046
Aluminium	Inner city	Living area	-0.0286704
Chromium	Inner city	Living area	-0.00341398
Cobalt	Inner city	Living area	0.141927
Rubidium	Inner city	Living area	0.081876
Antimony	Inner city	Living area	0.053329
Manganese	Inner city	Living area	-0.0203099
Iron	Inner city	Living area	-0.0213386
Copper	Inner city	Living area	0.0305087
Zinc	Inner city	Living area	0.00212298
Selenium	Inner city	Living area	0.149371
Strontium	Inner city	Living area	0.165342
Barium	Inner city	Living area	-0.128636
Sodium	Inner city	Living area	0.154942
Magnesium	Inner city	Living area	0.130521
Phosphorus	Inner city	Living area	0.0545771
Potassium	Inner city	Living area	0.0603955
Calcium	Inner city	Living area	0.155802
Boron	Below 35	Body mass index	0.104022
Aluminium	Below 35	Body mass index	-0.0207644
Chromium	Below 35	Body mass index	0.0163363
Cobalt	Below 35	Body mass index	0.0564042
Rubidium	Below 35	Body mass index	0.084736
Antimony	Below 35	Body mass index	0.0506069
Manganese	Below 35	Body mass index	0.0237493
Iron	Below 35	Body mass index	0.095605
Copper	Below 35	Body mass index	-0.147458
Zinc	Below 35	Body mass index	0.0382064
Selenium	Below 35	Body mass index	0.078567
Strontium	Below 35	Body mass index	-0.0243112
Barium	Below 35	Body mass index	-0.00708834
Sodium	Below 35	Body mass index	-0.0258156
Magnesium	Below 35	Body mass index	0.0594695
Phosphorus	Below 35	Body mass index	-0.0133468
Potassium	Below 35	Body mass index	-0.0134522
Calcium	Below 35	Body mass index	-0.0120333
Boron	Above 35	Body mass index	-0.0973541
Aluminium	Above 35	Body mass index	0.0194334
Chromium	Above 35	Body mass index	-0.0152891
Cobalt	Above 35	Body mass index	-0.0527885
Rubidium	Above 35	Body mass index	-0.0793042
Antimony	Above 35	Body mass index	-0.0473629
Manganese	Above 35	Body mass index	-0.0222269
Iron	Above 35	Body mass index	-0.0894764
Copper	Above 35	Body mass index	0.138005
Zinc	Above 35	Body mass index	-0.0357573
Selenium	Above 35	Body mass index	-0.0735306
Strontium	Above 35	Body mass index	0.0227528
Barium	Above 35	Body mass index	0.00663396
Sodium	Above 35	Body mass index	0.0241607
Magnesium	Above 35	Body mass index	-0.0556574
Phosphorus	Above 35	Body mass index	0.0124913
Potassium	Above 35	Body mass index	0.0125899
Calcium	Above 35	Body mass index	0.0112619
Boron	Least deprived	Index of multiple deprivation	0.0580457
Aluminium	Least deprived	Index of multiple deprivation	-0.00154533
Chromium	Least deprived	Index of multiple deprivation	0.0393465
Cobalt	Least deprived	Index of multiple deprivation	-0.0665626
Rubidium	Least deprived	Index of multiple deprivation	0.103367
Antimony	Least deprived	Index of multiple deprivation	0.0589316
Manganese	Least deprived	Index of multiple deprivation	0.0373181
Iron	Least deprived	Index of multiple deprivation	0.098486
Copper	Least deprived	Index of multiple deprivation	-0.0337252
Zinc	Least deprived	Index of multiple deprivation	0.0836794
Selenium	Least deprived	Index of multiple deprivation	0.0742847
Strontium	Least deprived	Index of multiple deprivation	-0.0866286
Barium	Least deprived	Index of multiple deprivation	0.117296
Sodium	Least deprived	Index of multiple deprivation	-0.0594609
Magnesium	Least deprived	Index of multiple deprivation	-0.00770535
Phosphorus	Least deprived	Index of multiple deprivation	0.0164923
Potassium	Least deprived	Index of multiple deprivation	-0.0119451
Calcium	Least deprived	Index of multiple deprivation	-0.0734175
Boron	Most deprived	Index of multiple deprivation	-0.0178751
Aluminium	Most deprived	Index of multiple deprivation	0.00195833
Chromium	Most deprived	Index of multiple deprivation	-0.0132058
Cobalt	Most deprived	Index of multiple deprivation	0.0240026
Rubidium	Most deprived	Index of multiple deprivation	-0.0392243
Antimony	Most deprived	Index of multiple deprivation	-0.014412
Manganese	Most deprived	Index of multiple deprivation	-0.0123894
Iron	Most deprived	Index of multiple deprivation	-0.0344712
Copper	Most deprived	Index of multiple deprivation	0.0122487
Zinc	Most deprived	Index of multiple deprivation	-0.0290157
Selenium	Most deprived	Index of multiple deprivation	-0.0237113
Strontium	Most deprived	Index of multiple deprivation	0.0326835
Barium	Most deprived	Index of multiple deprivation	-0.0409641
Sodium	Most deprived	Index of multiple deprivation	0.0215278
Magnesium	Most deprived	Index of multiple deprivation	0.00426498
Phosphorus	Most deprived	Index of multiple deprivation	-0.00844328
Potassium	Most deprived	Index of multiple deprivation	0.00365896
Calcium	Most deprived	Index of multiple deprivation	0.0265526
Boron	Nulliparous	Parity	0.0491766
Aluminium	Nulliparous	Parity	0.0270223
Chromium	Nulliparous	Parity	-0.0933693
Cobalt	Nulliparous	Parity	-0.077331
Rubidium	Nulliparous	Parity	-0.000608189
Antimony	Nulliparous	Parity	0.0620973
Manganese	Nulliparous	Parity	-0.0321477
Iron	Nulliparous	Parity	0.0686554
Copper	Nulliparous	Parity	-0.0639364
Zinc	Nulliparous	Parity	0.138108
Selenium	Nulliparous	Parity	-0.0162401
Strontium	Nulliparous	Parity	-0.0042611
Barium	Nulliparous	Parity	0.0680236
Sodium	Nulliparous	Parity	-0.00243442
Magnesium	Nulliparous	Parity	0.0755144
Phosphorus	Nulliparous	Parity	0.00496717
Potassium	Nulliparous	Parity	-0.013385
Calcium	Nulliparous	Parity	0.0485852
Boron	Primiparous or multiparous	Parity	-0.0383902
Aluminium	Primiparous or multiparous	Parity	-0.0210952
Chromium	Primiparous or multiparous	Parity	0.0728897
Cobalt	Primiparous or multiparous	Parity	0.0603693
Rubidium	Primiparous or multiparous	Parity	0.000474789
Antimony	Primiparous or multiparous	Parity	-0.0484769
Manganese	Primiparous or multiparous	Parity	0.0250964
Iron	Primiparous or multiparous	Parity	-0.0535966
Copper	Primiparous or multiparous	Parity	0.0499127
Zinc	Primiparous or multiparous	Parity	-0.107815
Selenium	Primiparous or multiparous	Parity	0.012678
Strontium	Primiparous or multiparous	Parity	0.00332647
Barium	Primiparous or multiparous	Parity	-0.0531033
Sodium	Primiparous or multiparous	Parity	0.00190046
Magnesium	Primiparous or multiparous	Parity	-0.0589511
Phosphorus	Primiparous or multiparous	Parity	-0.00387767
Potassium	Primiparous or multiparous	Parity	0.0104491
Calcium	Primiparous or multiparous	Parity	-0.0379285
Boron	Below average	Cultural food	0.113004
Aluminium	Below average	Cultural food	-0.0142744
Chromium	Below average	Cultural food	-0.107235
Cobalt	Below average	Cultural food	0.00263487
Rubidium	Below average	Cultural food	-0.14919
Antimony	Below average	Cultural food	-0.113024
Manganese	Below average	Cultural food	-0.152523
Iron	Below average	Cultural food	-0.0287885
Copper	Below average	Cultural food	-0.0650992
Zinc	Below average	Cultural food	0.1273
Selenium	Below average	Cultural food	-0.149508
Strontium	Below average	Cultural food	-0.1057
Barium	Below average	Cultural food	0.0477856
Sodium	Below average	Cultural food	-0.0461048
Magnesium	Below average	Cultural food	0.112409
Phosphorus	Below average	Cultural food	0.076234
Potassium	Below average	Cultural food	-0.0558508
Calcium	Below average	Cultural food	-0.0471204
Boron	Above average	Cultural food	-0.0479841
Aluminium	Above average	Cultural food	-0.0782095
Chromium	Above average	Cultural food	-0.0350196
Cobalt	Above average	Cultural food	0.307873
Rubidium	Above average	Cultural food	0.393736
Antimony	Above average	Cultural food	0.133844
Manganese	Above average	Cultural food	-0.0711808
Iron	Above average	Cultural food	-0.130998
Copper	Above average	Cultural food	0.154095
Zinc	Above average	Cultural food	-0.00893418
Selenium	Above average	Cultural food	0.445316
Strontium	Above average	Cultural food	0.388736
Barium	Above average	Cultural food	-0.241659
Sodium	Above average	Cultural food	0.267133
Magnesium	Above average	Cultural food	0.0676485
Phosphorus	Above average	Cultural food	-0.112743
Potassium	Above average	Cultural food	0.187561
Calcium	Above average	Cultural food	0.32531
Boron	Below average	Processed food	0.323917
Aluminium	Below average	Processed food	0.0480296
Chromium	Below average	Processed food	-0.0882283
Cobalt	Below average	Processed food	0.362669
Rubidium	Below average	Processed food	0.240255
Antimony	Below average	Processed food	0.165495
Manganese	Below average	Processed food	-0.0420317
Iron	Below average	Processed food	-0.0330988
Copper	Below average	Processed food	0.137821
Zinc	Below average	Processed food	-0.0817051
Selenium	Below average	Processed food	0.457756
Strontium	Below average	Processed food	0.199852
Barium	Below average	Processed food	-0.168105
Sodium	Below average	Processed food	0.257007
Magnesium	Below average	Processed food	0.296474
Phosphorus	Below average	Processed food	0.179013
Potassium	Below average	Processed food	0.0990969
Calcium	Below average	Processed food	0.327303
Boron	Above average	Processed food	-0.318259
Aluminium	Above average	Processed food	-0.000387415
Chromium	Above average	Processed food	-0.112284
Cobalt	Above average	Processed food	-0.154381
Rubidium	Above average	Processed food	-0.340581
Antimony	Above average	Processed food	0.00417722
Manganese	Above average	Processed food	-0.128128
Iron	Above average	Processed food	-0.197311
Copper	Above average	Processed food	-0.19925
Zinc	Above average	Processed food	-0.0804155
Selenium	Above average	Processed food	-0.357141
Strontium	Above average	Processed food	-0.0131601
Barium	Above average	Processed food	-0.0686293
Sodium	Above average	Processed food	-0.130292
Magnesium	Above average	Processed food	-0.181689
Phosphorus	Above average	Processed food	-0.2398
Potassium	Above average	Processed food	-0.0768109
Calcium	Above average	Processed food	-0.142366
Boron	Below average	Snacks	0.072511
Aluminium	Below average	Snacks	-0.030306
Chromium	Below average	Snacks	-0.0355531
Cobalt	Below average	Snacks	0.144094
Rubidium	Below average	Snacks	0.196837
Antimony	Below average	Snacks	0.0620757
Manganese	Below average	Snacks	-0.0400921
Iron	Below average	Snacks	0.0615729
Copper	Below average	Snacks	0.0890995
Zinc	Below average	Snacks	0.0734432
Selenium	Below average	Snacks	0.243886
Strontium	Below average	Snacks	0.245608
Barium	Below average	Snacks	-0.174911
Sodium	Below average	Snacks	0.0998465
Magnesium	Below average	Snacks	0.124967
Phosphorus	Below average	Snacks	0.0400548
Potassium	Below average	Snacks	0.110001
Calcium	Below average	Snacks	0.137315
Boron	Above average	Snacks	-0.0911934
Aluminium	Above average	Snacks	-0.0899111
Chromium	Above average	Snacks	-0.0242253
Cobalt	Above average	Snacks	0.100655
Rubidium	Above average	Snacks	0.0215022
Antimony	Above average	Snacks	-0.064759
Manganese	Above average	Snacks	-0.138717
Iron	Above average	Snacks	-0.142158
Copper	Above average	Snacks	0.0316472
Zinc	Above average	Snacks	-0.113302
Selenium	Above average	Snacks	0.0119417
Strontium	Above average	Snacks	-0.0225785
Barium	Above average	Snacks	-0.091924
Sodium	Above average	Snacks	0.0622827
Magnesium	Above average	Snacks	0.0532102
Phosphorus	Above average	Snacks	0.127407
Potassium	Above average	Snacks	-0.010251
Calcium	Above average	Snacks	0.0562512
Boron	Below average	Fruits and vegetables	-0.265493
Aluminium	Below average	Fruits and vegetables	-0.0121888
Chromium	Below average	Fruits and vegetables	-0.00801676
Cobalt	Below average	Fruits and vegetables	-0.00826023
Rubidium	Below average	Fruits and vegetables	-0.0601772
Antimony	Below average	Fruits and vegetables	-0.0286682
Manganese	Below average	Fruits and vegetables	-0.0371524
Iron	Below average	Fruits and vegetables	-0.029868
Copper	Below average	Fruits and vegetables	0.0714203
Zinc	Below average	Fruits and vegetables	0.00951049
Selenium	Below average	Fruits and vegetables	-0.109305
Strontium	Below average	Fruits and vegetables	0.0628453
Barium	Below average	Fruits and vegetables	-0.0474517
Sodium	Below average	Fruits and vegetables	-0.0433824
Magnesium	Below average	Fruits and vegetables	0.0401409
Phosphorus	Below average	Fruits and vegetables	0.0625105
Potassium	Below average	Fruits and vegetables	0.0492126
Calcium	Below average	Fruits and vegetables	-0.0193215
Boron	Above average	Fruits and vegetables	0.241981
Aluminium	Above average	Fruits and vegetables	0.207078
Chromium	Above average	Fruits and vegetables	0.053613
Cobalt	Above average	Fruits and vegetables	0.388494
Rubidium	Above average	Fruits and vegetables	0.0284684
Antimony	Above average	Fruits and vegetables	0.0538458
Manganese	Above average	Fruits and vegetables	0.0666113
Iron	Above average	Fruits and vegetables	0.00915969
Copper	Above average	Fruits and vegetables	0.0893655
Zinc	Above average	Fruits and vegetables	0.13143
Selenium	Above average	Fruits and vegetables	0.277547
Strontium	Above average	Fruits and vegetables	0.134544
Barium	Above average	Fruits and vegetables	0.0185292
Sodium	Above average	Fruits and vegetables	0.222894
Magnesium	Above average	Fruits and vegetables	0.205185
Phosphorus	Above average	Fruits and vegetables	0.146535
Potassium	Above average	Fruits and vegetables	0.0703113
Calcium	Above average	Fruits and vegetables	0.23056
