# Supplementary material for: Metallomic profiles of pregnant women living with obesity in the UK: a secondary analysis of UPBEAT
Source: Metallomics. 2025 Aug 12;17(8):mfaf031. doi: 10.1093/mtomcs/mfaf031 (PMC12378400; doi:10.1093/mtomcs/mfaf031)
Supplement: mfaf031_Supplemental_Files [file mfaf031_supplemental_files.zip › suppl_data_table_S4.xlsx]

## Sheet: Sheet1
Variable	Category 1	Category 2	P-value	Adjusted p-value
Age	Below 30	Above 30	8.1e-05 ***	0.0011
Ethnicity	Black	White	0.0371 *	0.37
Ethnicity	Black	Asian	0.3888	1
Ethnicity	Black	Other	0.4064	1
Ethnicity	White	Asian	0.1810	1
Ethnicity	White	Other	0.3231	1
Ethnicity	Asian	Other	0.9129	1
Living area	Inner city	Suburban or town	0.0005 ***	0.0065
Living area	Inner city	Rural or village	4.9e-06 ***	7.8e-05
Living area	Suburban or town	Rural or village	0.0847	0.68
Body mass index	Below 35	Above 35	0.0290 *	0.32
Index of multiple deprivation	Most deprived	Least deprived	0.1516	1
Parity	Primiparous or multiparous	Nulliparous	0.2931	1
Cultural food	Above average	Below average	0.0471 *	0.42
Processed food	Above average	Below average	4.9e-06 ***	7.8e-05
Snacks	Above average	Below average	0.0037 **	0.045
Fruits and vegetables	Above average	Below average	1.6e-06 ***	2.7e-05
