# Supplementary material for: Metallomic profiles of pregnant women living with obesity in the UK: a secondary analysis of UPBEAT
Source: Metallomics. 2025 Aug 12;17(8):mfaf031. doi: 10.1093/mtomcs/mfaf031 (PMC12378400; doi:10.1093/mtomcs/mfaf031)
Supplement: mfaf031_Supplemental_Files [file mfaf031_supplemental_files.zip › suppl_data_table_S5.xlsx]

## Sheet: Sheet1
Element	Variable	Category 1	Category 2	Mean concentration category 1	Mean concentration category 2	P-value	Adjusted p-value
Aluminium	Age	Below 30	Above 30	56.0136	53.5584	0.46436	1
Aluminium	Body mass index	Below 35	Above 35	53.8419	55.6035	0.68851	1
Aluminium	Ethnicity	Asian	Other	50.5438	57.8991	0.26314	1
Aluminium	Ethnicity	Black	Asian	57.1078	50.5438	0.44027	1
Aluminium	Ethnicity	Black	Other	57.1078	57.8991	0.34721	1
Aluminium	Ethnicity	Black	White	57.1078	54.2766	0.34890	1
Aluminium	Ethnicity	White	Asian	54.2766	50.5438	0.79307	1
Aluminium	Ethnicity	White	Other	54.2766	57.8991	0.12002	1
Aluminium	Index of multiple deprivation	Most deprived	Least deprived	54.8377	54.6842	0.16314	1
Aluminium	Living area	Inner city	Rural or village	53.4955	51.6894	0.56213	1
Aluminium	Living area	Inner city	Suburban or town	53.4955	56.7768	0.59251	1
Aluminium	Living area	Suburban or town	Rural or village	56.7768	51.6894	0.84625	1
Aluminium	Parity	Primiparous or multiparous	Nulliparous	53.8274	55.936	0.50109	1
Aluminium	Fruits and vegetables	Above average	Below average	63.8264	54.2177	0.34987	1
Aluminium	Cultural food	Above average	Below average	51.3246	54.1263	0.88856	1
Aluminium	Processed food	Above average	Below average	54.7349	56.8566	0.24244	1
Aluminium	Snacks	Above average	Below average	50.8118	53.4238	0.69218	1
Antimony	Age	Below 30	Above 30	2.12536	2.10007	0.99241	1
Antimony	Body mass index	Below 35	Above 35	2.14581	2.08106	0.18247	1
Antimony	Ethnicity	Asian	Other	2.18702	2.18236	0.66525	1
Antimony	Ethnicity	Black	Asian	2.12718	2.18702	0.88869	1
Antimony	Ethnicity	Black	Other	2.12718	2.18236	0.51084	1
Antimony	Ethnicity	Black	White	2.12718	2.09414	0.47237	1
Antimony	Ethnicity	White	Asian	2.09414	2.18702	0.50644	1
Antimony	Ethnicity	White	Other	2.09414	2.18236	0.28835	1
Antimony	Index of multiple deprivation	Most deprived	Least deprived	2.10284	2.15132	0.54961	1
Antimony	Living area	Inner city	Rural or village	2.14761	2.02576	0.13456	1
Antimony	Living area	Inner city	Suburban or town	2.14761	2.0767	0.01102 *	1
Antimony	Living area	Suburban or town	Rural or village	2.0767	2.02576	0.55044	1
Antimony	Parity	Primiparous or multiparous	Nulliparous	2.08032	2.15341	0.14079	1
Antimony	Fruits and vegetables	Above average	Below average	2.14795	2.09341	0.44728	1
Antimony	Cultural food	Above average	Below average	2.20083	2.03765	0.01279 *	1
Antimony	Processed food	Above average	Below average	2.11512	2.22175	0.38553	1
Antimony	Snacks	Above average	Below average	2.06956	2.15339	0.18732	1
Barium	Age	Below 30	Above 30	3.21863	3.6133	0.58986	1
Barium	Body mass index	Below 35	Above 35	3.38572	3.4549	0.46899	1
Barium	Ethnicity	Asian	Other	3.49239	2.60473	0.60674	1
Barium	Ethnicity	Black	Asian	2.64998	3.49239	0.03422 *	1
Barium	Ethnicity	Black	Other	2.64998	2.60473	0.24970	1
Barium	Ethnicity	Black	White	2.64998	3.70759	5.8e-06 ***	0.0017
Barium	Ethnicity	White	Asian	3.70759	3.49239	0.52695	1
Barium	Ethnicity	White	Other	3.70759	2.60473	0.19731	1
Barium	Index of multiple deprivation	Most deprived	Least deprived	3.21494	4.01278	0.02916 *	1
Barium	Living area	Inner city	Rural or village	2.77297	3.69759	0.00132 **	0.36
Barium	Living area	Inner city	Suburban or town	2.77297	4.23901	5.8e-08 ***	1.7e-05
Barium	Living area	Suburban or town	Rural or village	4.23901	3.69759	0.37847	1
Barium	Parity	Primiparous or multiparous	Nulliparous	3.15375	3.76438	0.04024 *	1
Barium	Fruits and vegetables	Above average	Below average	3.51486	3.18224	0.21321	1
Barium	Cultural food	Above average	Below average	2.20319	3.66235	0.01174 *	1
Barium	Processed food	Above average	Below average	3.07548	2.574	0.21257	1
Barium	Snacks	Above average	Below average	2.95804	2.53968	0.29181	1
Boron	Age	Below 30	Above 30	22.3882	25.571	1.9e-11 ***	5.7e-09
Boron	Body mass index	Below 35	Above 35	24.8719	23.2303	0.00158 **	0.44
Boron	Ethnicity	Asian	Other	22.2845	24.9886	0.32111	1
Boron	Ethnicity	Black	Asian	24.4128	22.2845	0.08935	1
Boron	Ethnicity	Black	Other	24.4128	24.9886	0.94434	1
Boron	Ethnicity	Black	White	24.4128	24.0287	0.23797	1
Boron	Ethnicity	White	Asian	24.0287	22.2845	0.32546	1
Boron	Ethnicity	White	Other	24.0287	24.9886	0.64152	1
Boron	Index of multiple deprivation	Most deprived	Least deprived	23.8782	24.4971	0.07469	1
Boron	Living area	Inner city	Rural or village	24.4217	23.4503	0.58096	1
Boron	Living area	Inner city	Suburban or town	24.4217	23.5719	0.04225 *	1
Boron	Living area	Suburban or town	Rural or village	23.5719	23.4503	0.70893	1
Boron	Parity	Primiparous or multiparous	Nulliparous	23.7109	24.4248	0.29429	1
Boron	Fruits and vegetables	Above average	Below average	25.9965	21.8596	5.1e-06 ***	0.0015
Boron	Cultural food	Above average	Below average	23.6327	24.9451	0.36982	1
Boron	Processed food	Above average	Below average	21.4295	26.6644	1.6e-05 ***	0.0048
Boron	Snacks	Above average	Below average	23.2805	24.615	0.13102	1
Calcium	Age	Below 30	Above 30	105631	107075	0.04677 *	1
Calcium	Body mass index	Below 35	Above 35	106249	106488	0.81220	1
Calcium	Ethnicity	Asian	Other	106869	107000	0.65984	1
Calcium	Ethnicity	Black	Asian	108187	106869	0.48244	1
Calcium	Ethnicity	Black	Other	108187	107000	0.94693	1
Calcium	Ethnicity	Black	White	108187	105725	0.03151 *	1
Calcium	Ethnicity	White	Asian	105725	106869	0.66818	1
Calcium	Ethnicity	White	Other	105725	107000	0.23769	1
Calcium	Index of multiple deprivation	Most deprived	Least deprived	106645	105619	0.19330	1
Calcium	Living area	Inner city	Rural or village	107972	103588	0.00510 **	1
Calcium	Living area	Inner city	Suburban or town	107972	104615	2.1e-05 ***	0.0062
Calcium	Living area	Suburban or town	Rural or village	104615	103588	0.30978	1
Calcium	Parity	Primiparous or multiparous	Nulliparous	105984	106871	0.08188	1
Calcium	Fruits and vegetables	Above average	Below average	108739	106175	0.05151	1
Calcium	Cultural food	Above average	Below average	109712	105889	0.01732 *	1
Calcium	Processed food	Above average	Below average	104912	109732	0.02529 *	1
Calcium	Snacks	Above average	Below average	106950	107782	0.50561	1
Chromium	Age	Below 30	Above 30	9.03035	8.72288	0.96310	1
Chromium	Body mass index	Below 35	Above 35	9.10382	8.65569	0.43697	1
Chromium	Ethnicity	Asian	Other	8.76712	8.40443	0.54551	1
Chromium	Ethnicity	Black	Asian	8.45745	8.76712	0.68578	1
Chromium	Ethnicity	Black	Other	8.45745	8.40443	0.74285	1
Chromium	Ethnicity	Black	White	8.45745	9.04454	0.34475	1
Chromium	Ethnicity	White	Asian	9.04454	8.76712	0.25177	1
Chromium	Ethnicity	White	Other	9.04454	8.40443	0.82194	1
Chromium	Index of multiple deprivation	Most deprived	Least deprived	8.68521	9.42988	0.40405	1
Chromium	Living area	Inner city	Rural or village	8.82396	6.29901	0.21128	1
Chromium	Living area	Inner city	Suburban or town	8.82396	9.25129	0.77540	1
Chromium	Living area	Suburban or town	Rural or village	9.25129	6.29901	0.30837	1
Chromium	Parity	Primiparous or multiparous	Nulliparous	9.90518	7.5493	0.07777	1
Chromium	Fruits and vegetables	Above average	Below average	9.63203	8.75874	0.97448	1
Chromium	Cultural food	Above average	Below average	8.37611	7.35282	0.37531	1
Chromium	Processed food	Above average	Below average	7.28127	7.62214	0.14477	1
Chromium	Snacks	Above average	Below average	8.52907	8.36855	0.41783	1
Cobalt	Age	Below 30	Above 30	0.411252	0.428614	0.00502 **	1
Cobalt	Body mass index	Below 35	Above 35	0.42789	0.412954	0.35333	1
Cobalt	Ethnicity	Asian	Other	0.455135	0.415126	0.22685	1
Cobalt	Ethnicity	Black	Asian	0.468038	0.455135	0.16433	1
Cobalt	Ethnicity	Black	Other	0.468038	0.415126	0.00858 **	1
Cobalt	Ethnicity	Black	White	0.468038	0.402283	4.1e-11 ***	1.3e-08
Cobalt	Ethnicity	White	Asian	0.402283	0.455135	0.01122 *	1
Cobalt	Ethnicity	White	Other	0.402283	0.415126	0.34744	1
Cobalt	Index of multiple deprivation	Most deprived	Least deprived	0.423458	0.41107	0.35340	1
Cobalt	Living area	Inner city	Rural or village	0.439588	0.393625	0.06685	1
Cobalt	Living area	Inner city	Suburban or town	0.439588	0.397941	2.7e-07 ***	8.2e-05
Cobalt	Living area	Suburban or town	Rural or village	0.397941	0.393625	0.53010	1
Cobalt	Parity	Primiparous or multiparous	Nulliparous	0.428432	0.409597	0.00562 **	1
Cobalt	Fruits and vegetables	Above average	Below average	0.473314	0.419045	0.01990 *	1
Cobalt	Cultural food	Above average	Below average	0.462287	0.420535	0.00112 **	0.31
Cobalt	Processed food	Above average	Below average	0.399057	0.469782	0.00044 ***	0.12
Cobalt	Snacks	Above average	Below average	0.433942	0.439884	0.56417	1
Copper	Age	Below 30	Above 30	2321	2323.36	0.94583	1
Copper	Body mass index	Below 35	Above 35	2262.01	2378.56	7.6e-05 ***	0.022
Copper	Ethnicity	Asian	Other	2353.42	2337.84	0.49252	1
Copper	Ethnicity	Black	Asian	2380.93	2353.42	0.74139	1
Copper	Ethnicity	Black	Other	2380.93	2337.84	0.64358	1
Copper	Ethnicity	Black	White	2380.93	2299.9	0.05656	1
Copper	Ethnicity	White	Asian	2299.9	2353.42	0.11139	1
Copper	Ethnicity	White	Other	2299.9	2337.84	0.60577	1
Copper	Index of multiple deprivation	Most deprived	Least deprived	2327.22	2308.45	0.49277	1
Copper	Living area	Inner city	Rural or village	2334.67	2322.8	0.89976	1
Copper	Living area	Inner city	Suburban or town	2334.67	2305.79	0.41336	1
Copper	Living area	Suburban or town	Rural or village	2305.79	2322.8	0.76561	1
Copper	Parity	Primiparous or multiparous	Nulliparous	2342.59	2296.11	0.06660	1
Copper	Fruits and vegetables	Above average	Below average	2358.7	2351.38	0.61524	1
Copper	Cultural food	Above average	Below average	2385.13	2295.64	0.14763	1
Copper	Processed food	Above average	Below average	2240.87	2378.49	0.03357 *	1
Copper	Snacks	Above average	Below average	2335.14	2358.59	0.69118	1
Iron	Age	Below 30	Above 30	1278.71	1275.89	0.86283	1
Iron	Body mass index	Below 35	Above 35	1340.5	1218.08	2.2e-05 ***	0.0064
Iron	Ethnicity	Asian	Other	1285.75	1165.94	0.81711	1
Iron	Ethnicity	Black	Asian	1246.21	1285.75	0.77264	1
Iron	Ethnicity	Black	Other	1246.21	1165.94	0.38153	1
Iron	Ethnicity	Black	White	1246.21	1294.18	0.10241	1
Iron	Ethnicity	White	Asian	1294.18	1285.75	0.24731	1
Iron	Ethnicity	White	Other	1294.18	1165.94	0.08991	1
Iron	Index of multiple deprivation	Most deprived	Least deprived	1254.46	1342.4	0.02127 *	1
Iron	Living area	Inner city	Rural or village	1263.15	1244.66	0.77522	1
Iron	Living area	Inner city	Suburban or town	1263.15	1299.79	0.51380	1
Iron	Living area	Suburban or town	Rural or village	1299.79	1244.66	0.56652	1
Iron	Parity	Primiparous or multiparous	Nulliparous	1241.81	1322.67	0.00883 **	1
Iron	Fruits and vegetables	Above average	Below average	1283.32	1257.51	0.49180	1
Iron	Cultural food	Above average	Below average	1190.62	1258.22	0.62052	1
Iron	Processed food	Above average	Below average	1146.76	1255.37	0.27514	1
Iron	Snacks	Above average	Below average	1183.24	1317.99	0.04976 *	1
Magnesium	Age	Below 30	Above 30	19149.6	19714.3	7.5e-05 ***	0.022
Magnesium	Body mass index	Below 35	Above 35	19556.4	19330.6	0.03365 *	1
Magnesium	Ethnicity	Asian	Other	19176.2	19504.5	0.42909	1
Magnesium	Ethnicity	Black	Asian	19563.9	19176.2	0.34527	1
Magnesium	Ethnicity	Black	Other	19563.9	19504.5	1.00000	1
Magnesium	Ethnicity	Black	White	19563.9	19427.2	0.49695	1
Magnesium	Ethnicity	White	Asian	19427.2	19176.2	0.47145	1
Magnesium	Ethnicity	White	Other	19427.2	19504.5	0.70142	1
Magnesium	Index of multiple deprivation	Most deprived	Least deprived	19448.2	19424.7	0.88672	1
Magnesium	Living area	Inner city	Rural or village	19695.8	19410.9	0.27974	1
Magnesium	Living area	Inner city	Suburban or town	19695.8	19107.3	0.00016 ***	0.045
Magnesium	Living area	Suburban or town	Rural or village	19107.3	19410.9	0.61847	1
Magnesium	Parity	Primiparous or multiparous	Nulliparous	19324.2	19587.9	0.08265	1
Magnesium	Fruits and vegetables	Above average	Below average	19842.2	19518.5	0.17520	1
Magnesium	Cultural food	Above average	Below average	19572.5	19660.3	0.73488	1
Magnesium	Processed food	Above average	Below average	19083.5	20021.3	0.00448 **	1
Magnesium	Snacks	Above average	Below average	19544.2	19684.9	0.43202	1
Manganese	Age	Below 30	Above 30	9.47866	8.44765	0.60466	1
Manganese	Body mass index	Below 35	Above 35	9.27509	8.64345	0.89962	1
Manganese	Ethnicity	Asian	Other	8.90747	8.72335	0.35103	1
Manganese	Ethnicity	Black	Asian	8.86757	8.90747	0.54518	1
Manganese	Ethnicity	Black	Other	8.86757	8.72335	0.73423	1
Manganese	Ethnicity	Black	White	8.86757	8.99516	0.22786	1
Manganese	Ethnicity	White	Asian	8.99516	8.90747	0.07617	1
Manganese	Ethnicity	White	Other	8.99516	8.72335	0.69335	1
Manganese	Index of multiple deprivation	Most deprived	Least deprived	8.7786	9.46151	0.21208	1
Manganese	Living area	Inner city	Rural or village	8.66979	7.41242	0.92694	1
Manganese	Living area	Inner city	Suburban or town	8.66979	9.50348	0.85478	1
Manganese	Living area	Suburban or town	Rural or village	9.50348	7.41242	0.96792	1
Manganese	Parity	Primiparous or multiparous	Nulliparous	9.2936	8.50715	0.81546	1
Manganese	Fruits and vegetables	Above average	Below average	9.86395	8.4384	0.84717	1
Manganese	Cultural food	Above average	Below average	7.9709	6.85339	0.30263	1
Manganese	Processed food	Above average	Below average	7.18854	8.37136	0.21564	1
Manganese	Snacks	Above average	Below average	7.04306	8.39801	0.91237	1
Phosphorus	Age	Below 30	Above 30	161177	167033	0.00064 ***	0.18
Phosphorus	Body mass index	Below 35	Above 35	163875	164477	0.78718	1
Phosphorus	Ethnicity	Asian	Other	160516	168224	0.29287	1
Phosphorus	Ethnicity	Black	Asian	159266	160516	0.24416	1
Phosphorus	Ethnicity	Black	Other	159266	168224	0.02517 *	1
Phosphorus	Ethnicity	Black	White	159266	165763	0.00052 ***	0.15
Phosphorus	Ethnicity	White	Asian	165763	160516	0.38610	1
Phosphorus	Ethnicity	White	Other	165763	168224	0.60136	1
Phosphorus	Index of multiple deprivation	Most deprived	Least deprived	163989	164570	0.96995	1
Phosphorus	Living area	Inner city	Rural or village	165458	164768	0.98369	1
Phosphorus	Living area	Inner city	Suburban or town	165458	162445	0.16828	1
Phosphorus	Living area	Suburban or town	Rural or village	162445	164768	0.53010	1
Phosphorus	Parity	Primiparous or multiparous	Nulliparous	164096	164302	0.94410	1
Phosphorus	Fruits and vegetables	Above average	Below average	167600	165643	0.46620	1
Phosphorus	Cultural food	Above average	Below average	161559	165962	0.08229	1
Phosphorus	Processed food	Above average	Below average	158599	168357	0.00387 **	1
Phosphorus	Snacks	Above average	Below average	167155	165119	0.43281	1
Potassium	Age	Below 30	Above 30	165186	170756	0.02209 *	1
Potassium	Body mass index	Below 35	Above 35	167613	168457	0.66822	1
Potassium	Ethnicity	Asian	Other	164097	165336	0.75404	1
Potassium	Ethnicity	Black	Asian	169345	164097	0.39173	1
Potassium	Ethnicity	Black	Other	169345	165336	0.66467	1
Potassium	Ethnicity	Black	White	169345	168313	0.92628	1
Potassium	Ethnicity	White	Asian	168313	164097	0.40083	1
Potassium	Ethnicity	White	Other	168313	165336	0.65820	1
Potassium	Index of multiple deprivation	Most deprived	Least deprived	168167	167662	0.52340	1
Potassium	Living area	Inner city	Rural or village	170006	163140	0.04190 *	1
Potassium	Living area	Inner city	Suburban or town	170006	166081	0.03044 *	1
Potassium	Living area	Suburban or town	Rural or village	166081	163140	0.26276	1
Potassium	Parity	Primiparous or multiparous	Nulliparous	168387	167615	0.84101	1
Potassium	Fruits and vegetables	Above average	Below average	170327	169644	0.41240	1
Potassium	Cultural food	Above average	Below average	174127	166239	0.20392	1
Potassium	Processed food	Above average	Below average	165559	171260	0.14839	1
Potassium	Snacks	Above average	Below average	167716	171613	0.51689	1
Rubidium	Age	Below 30	Above 30	132.939	147.112	1.1e-05 ***	0.0032
Rubidium	Body mass index	Below 35	Above 35	143.619	137.044	0.00291 **	0.79
Rubidium	Ethnicity	Asian	Other	141.585	131.244	0.21011	1
Rubidium	Ethnicity	Black	Asian	149.494	141.585	0.26890	1
Rubidium	Ethnicity	Black	Other	149.494	131.244	0.01495 *	1
Rubidium	Ethnicity	Black	White	149.494	137.981	0.00280 **	0.76
Rubidium	Ethnicity	White	Asian	137.981	141.585	0.53820	1
Rubidium	Ethnicity	White	Other	137.981	131.244	0.22820	1
Rubidium	Index of multiple deprivation	Most deprived	Least deprived	138.65	144.366	0.00728 **	1
Rubidium	Living area	Inner city	Rural or village	143.504	130.643	0.06724	1
Rubidium	Living area	Inner city	Suburban or town	143.504	137.088	0.14013	1
Rubidium	Living area	Suburban or town	Rural or village	137.088	130.643	0.19739	1
Rubidium	Parity	Primiparous or multiparous	Nulliparous	140.242	140.198	0.93661	1
Rubidium	Fruits and vegetables	Above average	Below average	141.364	137.811	0.10581	1
Rubidium	Cultural food	Above average	Below average	156.004	134.243	0.00061 ***	0.17
Rubidium	Processed food	Above average	Below average	126.572	149.852	0.00011 ***	0.031
Rubidium	Snacks	Above average	Below average	141.084	148.112	0.34609	1
Selenium	Age	Below 30	Above 30	73.0931	82.8621	4.9e-16 ***	1.5e-13
Selenium	Body mass index	Below 35	Above 35	79.4896	76.8256	0.01400 *	1
Selenium	Ethnicity	Asian	Other	81.8427	77.754	0.26634	1
Selenium	Ethnicity	Black	Asian	84.5355	81.8427	0.23391	1
Selenium	Ethnicity	Black	Other	84.5355	77.754	0.00526 **	1
Selenium	Ethnicity	Black	White	84.5355	75.7965	8.2e-10 ***	2.5e-07
Selenium	Ethnicity	White	Asian	75.7965	81.8427	0.02525 *	1
Selenium	Ethnicity	White	Other	75.7965	77.754	0.62279	1
Selenium	Index of multiple deprivation	Most deprived	Least deprived	77.6982	79.4146	0.05327	1
Selenium	Living area	Inner city	Rural or village	80.7298	73.4516	0.03819 *	1
Selenium	Living area	Inner city	Suburban or town	80.7298	75.25	0.00015 ***	0.044
Selenium	Living area	Suburban or town	Rural or village	75.25	73.4516	0.60053	1
Selenium	Parity	Primiparous or multiparous	Nulliparous	78.3355	77.829	0.34628	1
Selenium	Fruits and vegetables	Above average	Below average	82.9749	76.1989	0.00094 ***	0.26
Selenium	Cultural food	Above average	Below average	85.9134	75.4948	7.8e-07 ***	0.00023
Selenium	Processed food	Above average	Below average	71.858	86.1313	2.2e-08 ***	6.7e-06
Selenium	Snacks	Above average	Below average	78.3227	82.3853	0.06239	1
Sodium	Age	Below 30	Above 30	3.9903e+06	4.06315e+06	0.01543 *	1
Sodium	Body mass index	Below 35	Above 35	4.01521e+06	4.03946e+06	0.76084	1
Sodium	Ethnicity	Asian	Other	4.05466e+06	4.00595e+06	0.95241	1
Sodium	Ethnicity	Black	Asian	4.06946e+06	4.05466e+06	0.71823	1
Sodium	Ethnicity	Black	Other	4.06946e+06	4.00595e+06	0.86209	1
Sodium	Ethnicity	Black	White	4.06946e+06	4.01387e+06	0.19342	1
Sodium	Ethnicity	White	Asian	4.01387e+06	4.05466e+06	0.79637	1
Sodium	Ethnicity	White	Other	4.01387e+06	4.00595e+06	0.58678	1
Sodium	Index of multiple deprivation	Most deprived	Least deprived	4.03818e+06	3.99888e+06	0.21325	1
Sodium	Living area	Inner city	Rural or village	4.10293e+06	3.9493e+06	0.00544 **	1
Sodium	Living area	Inner city	Suburban or town	4.10293e+06	3.93862e+06	2.2e-07 ***	6.6e-05
Sodium	Living area	Suburban or town	Rural or village	3.93862e+06	3.9493e+06	0.62814	1
Sodium	Parity	Primiparous or multiparous	Nulliparous	4.02866e+06	4.02655e+06	0.95026	1
Sodium	Fruits and vegetables	Above average	Below average	4.13591e+06	4.00668e+06	0.05466	1
Sodium	Cultural food	Above average	Below average	4.15738e+06	4.00536e+06	0.00915 **	1
Sodium	Processed food	Above average	Below average	3.9645e+06	4.15246e+06	0.03737 *	1
Sodium	Snacks	Above average	Below average	4.05796e+06	4.07619e+06	0.71017	1
Strontium	Age	Below 30	Above 30	20.6635	22.3493	0.00556 **	1
Strontium	Body mass index	Below 35	Above 35	21.2802	21.7634	0.59743	1
Strontium	Ethnicity	Asian	Other	22.6743	23.9241	0.31032	1
Strontium	Ethnicity	Black	Asian	23.4342	22.6743	0.88869	1
Strontium	Ethnicity	Black	Other	23.4342	23.9241	0.21665	1
Strontium	Ethnicity	Black	White	23.4342	20.646	0.00197 **	0.54
Strontium	Ethnicity	White	Asian	20.646	22.6743	0.04005 *	1
Strontium	Ethnicity	White	Other	20.646	23.9241	0.78986	1
Strontium	Index of multiple deprivation	Most deprived	Least deprived	21.8653	20.6405	0.05666	1
Strontium	Living area	Inner city	Rural or village	23.2272	18.7371	0.00216 **	0.59
Strontium	Living area	Inner city	Suburban or town	23.2272	19.6437	6.5e-09 ***	2e-06
Strontium	Living area	Suburban or town	Rural or village	19.6437	18.7371	0.43544	1
Strontium	Parity	Primiparous or multiparous	Nulliparous	21.564	21.4861	0.71131	1
Strontium	Fruits and vegetables	Above average	Below average	22.911	22.175	0.44813	1
Strontium	Cultural food	Above average	Below average	25.5205	20.4447	2.1e-05 ***	0.0062
Strontium	Processed food	Above average	Below average	21.3947	23.5815	0.00923 **	1
Strontium	Snacks	Above average	Below average	21.298	24.0512	0.08102	1
Zinc	Age	Below 30	Above 30	752.334	752.456	0.66366	1
Zinc	Body mass index	Below 35	Above 35	759.8	745.468	0.60510	1
Zinc	Ethnicity	Asian	Other	761.305	837.308	0.51633	1
Zinc	Ethnicity	Black	Asian	716.339	761.305	0.07284	1
Zinc	Ethnicity	Black	Other	716.339	837.308	0.00883 **	1
Zinc	Ethnicity	Black	White	716.339	755.673	0.01194 *	1
Zinc	Ethnicity	White	Asian	755.673	761.305	0.60280	1
Zinc	Ethnicity	White	Other	755.673	837.308	0.16282	1
Zinc	Index of multiple deprivation	Most deprived	Least deprived	746.774	768.611	0.09940	1
Zinc	Living area	Inner city	Rural or village	752.808	712.154	0.20473	1
Zinc	Living area	Inner city	Suburban or town	752.808	756.789	0.83636	1
Zinc	Living area	Suburban or town	Rural or village	756.789	712.154	0.20829	1
Zinc	Parity	Primiparous or multiparous	Nulliparous	731.506	779.157	0.00109 **	0.3
Zinc	Fruits and vegetables	Above average	Below average	777.863	754.239	0.14482	1
Zinc	Cultural food	Above average	Below average	750.665	777.063	0.23271	1
Zinc	Processed food	Above average	Below average	736.815	736.565	0.59656	1
Zinc	Snacks	Above average	Below average	730.443	766.627	0.06239	1
