# Supplementary material for: Metallomic profiles of pregnant women living with obesity in the UK: a secondary analysis of UPBEAT
Source: Metallomics. 2025 Aug 12;17(8):mfaf031. doi: 10.1093/mtomcs/mfaf031 (PMC12378400; doi:10.1093/mtomcs/mfaf031)
Supplement: mfaf031_Supplemental_Files [file mfaf031_supplemental_files.zip › suppl_data_table_S6.xlsx]

## Sheet: Sheet1
Metal element comparison	Variable category	Variable	Spearman's Rho
Iron + Zinc	Above average	Cultural food	0.223245
Cobalt + Sodium	Above average	Cultural food	0.223354
Strontium + Sodium	Above average	Cultural food	0.224575
Phosphorus + Potassium	Above average	Cultural food	0.22977
Cobalt + Copper	Above average	Cultural food	0.233378
Cobalt + Selenium	Above average	Cultural food	0.243001
Aluminium + Manganese	Above average	Cultural food	0.243768
Aluminium + Barium	Above average	Cultural food	0.24856
Copper + Calcium	Above average	Cultural food	0.252552
Copper + Sodium	Above average	Cultural food	0.254465
Copper + Magnesium	Above average	Cultural food	0.26161
Boron + Selenium	Above average	Cultural food	0.264963
Boron + Rubidium	Above average	Cultural food	0.273803
Strontium + Calcium	Above average	Cultural food	0.278323
Iron + Potassium	Above average	Cultural food	0.28215
Selenium + Phosphorus	Above average	Cultural food	0.286196
Zinc + Magnesium	Above average	Cultural food	0.290734
Aluminium + Chromium	Above average	Cultural food	0.313469
Copper + Selenium	Above average	Cultural food	0.334184
Sodium + Phosphorus	Above average	Cultural food	0.341018
Aluminium + Cobalt	Above average	Cultural food	0.380823
Selenium + Potassium	Above average	Cultural food	0.381825
Rubidium + Selenium	Above average	Cultural food	0.395622
Rubidium + Potassium	Above average	Cultural food	0.411205
Rubidium + Magnesium	Above average	Cultural food	0.416017
Cobalt + Manganese	Above average	Cultural food	0.440743
Phosphorus + Calcium	Above average	Cultural food	0.441423
Selenium + Sodium	Above average	Cultural food	0.443738
Chromium + Cobalt	Above average	Cultural food	0.459499
Magnesium + Potassium	Above average	Cultural food	0.484381
Sodium + Magnesium	Above average	Cultural food	0.514107
Selenium + Calcium	Above average	Cultural food	0.525297
Selenium + Magnesium	Above average	Cultural food	0.530054
Magnesium + Phosphorus	Above average	Cultural food	0.533371
Magnesium + Calcium	Above average	Cultural food	0.58597
Potassium + Calcium	Above average	Cultural food	0.653587
Sodium + Potassium	Above average	Cultural food	0.767387
Chromium + Manganese	Above average	Cultural food	0.779061
Sodium + Calcium	Above average	Cultural food	0.873442
Boron + Rubidium	Below average	Cultural food	0.184826
Aluminium + Chromium	Below average	Cultural food	0.190914
Cobalt + Copper	Below average	Cultural food	0.196051
Phosphorus + Potassium	Below average	Cultural food	0.200406
Aluminium + Manganese	Below average	Cultural food	0.210544
Copper + Magnesium	Below average	Cultural food	0.235754
Sodium + Phosphorus	Below average	Cultural food	0.241946
Strontium + Sodium	Below average	Cultural food	0.246064
Boron + Selenium	Below average	Cultural food	0.257987
Strontium + Calcium	Below average	Cultural food	0.262674
Copper + Selenium	Below average	Cultural food	0.267396
Iron + Potassium	Below average	Cultural food	0.271074
Selenium + Phosphorus	Below average	Cultural food	0.277124
Phosphorus + Calcium	Below average	Cultural food	0.279833
Zinc + Magnesium	Below average	Cultural food	0.281547
Rubidium + Potassium	Below average	Cultural food	0.28383
Rubidium + Magnesium	Below average	Cultural food	0.284724
Copper + Calcium	Below average	Cultural food	0.287244
Copper + Sodium	Below average	Cultural food	0.288132
Chromium + Cobalt	Below average	Cultural food	0.293489
Aluminium + Cobalt	Below average	Cultural food	0.300176
Cobalt + Selenium	Below average	Cultural food	0.325694
Magnesium + Phosphorus	Below average	Cultural food	0.326155
Aluminium + Barium	Below average	Cultural food	0.330138
Cobalt + Sodium	Below average	Cultural food	0.342196
Iron + Zinc	Below average	Cultural food	0.350881
Selenium + Potassium	Below average	Cultural food	0.372761
Rubidium + Selenium	Below average	Cultural food	0.422544
Selenium + Sodium	Below average	Cultural food	0.436276
Selenium + Calcium	Below average	Cultural food	0.438599
Selenium + Magnesium	Below average	Cultural food	0.488355
Cobalt + Manganese	Below average	Cultural food	0.543172
Chromium + Manganese	Below average	Cultural food	0.558779
Magnesium + Calcium	Below average	Cultural food	0.58028
Sodium + Magnesium	Below average	Cultural food	0.586709
Magnesium + Potassium	Below average	Cultural food	0.604085
Sodium + Potassium	Below average	Cultural food	0.712363
Potassium + Calcium	Below average	Cultural food	0.744906
Sodium + Calcium	Below average	Cultural food	0.830856
Antimony + Calcium	Above 30	Age	0.101507
Cobalt + Phosphorus	Above 30	Age	0.104039
Cobalt + Zinc	Above 30	Age	0.110406
Aluminium + Iron	Above 30	Age	0.12218
Boron + Cobalt	Above 30	Age	0.126037
Copper + Zinc	Above 30	Age	0.130394
Manganese + Iron	Above 30	Age	0.13107
Rubidium + Copper	Above 30	Age	0.135113
Cobalt + Copper	Above 30	Age	0.138919
Cobalt + Strontium	Above 30	Age	0.160437
Zinc + Barium	Above 30	Age	0.161215
Rubidium + Zinc	Above 30	Age	0.166224
Rubidium + Calcium	Above 30	Age	0.166632
Copper + Strontium	Above 30	Age	0.166735
Boron + Phosphorus	Above 30	Age	0.168984
Copper + Magnesium	Above 30	Age	0.184395
Cobalt + Rubidium	Above 30	Age	0.184431
Cobalt + Iron	Above 30	Age	0.185187
Cobalt + Potassium	Above 30	Age	0.191136
Rubidium + Magnesium	Above 30	Age	0.192385
Boron + Potassium	Above 30	Age	0.200346
Iron + Selenium	Above 30	Age	0.204147
Zinc + Potassium	Above 30	Age	0.20509
Boron + Strontium	Above 30	Age	0.212158
Aluminium + Manganese	Above 30	Age	0.212978
Boron + Calcium	Above 30	Age	0.214913
Copper + Sodium	Above 30	Age	0.215823
Copper + Phosphorus	Above 30	Age	0.228484
Aluminium + Chromium	Above 30	Age	0.228605
Rubidium + Phosphorus	Above 30	Age	0.232526
Rubidium + Iron	Above 30	Age	0.24037
Aluminium + Barium	Above 30	Age	0.247334
Zinc + Sodium	Above 30	Age	0.255617
Copper + Potassium	Above 30	Age	0.256747
Strontium + Magnesium	Above 30	Age	0.258483
Boron + Magnesium	Above 30	Age	0.258557
Sodium + Phosphorus	Above 30	Age	0.263575
Zinc + Magnesium	Above 30	Age	0.272086
Boron + Rubidium	Above 30	Age	0.272725
Aluminium + Cobalt	Above 30	Age	0.275353
Cobalt + Magnesium	Above 30	Age	0.276744
Strontium + Sodium	Above 30	Age	0.279444
Phosphorus + Potassium	Above 30	Age	0.280224
Boron + Selenium	Above 30	Age	0.28391
Cobalt + Selenium	Above 30	Age	0.284986
Zinc + Calcium	Above 30	Age	0.289564
Zinc + Phosphorus	Above 30	Age	0.291474
Cobalt + Sodium	Above 30	Age	0.292362
Selenium + Strontium	Above 30	Age	0.302352
Strontium + Calcium	Above 30	Age	0.303951
Rubidium + Selenium	Above 30	Age	0.307212
Rubidium + Potassium	Above 30	Age	0.309694
Copper + Calcium	Above 30	Age	0.31607
Zinc + Selenium	Above 30	Age	0.3178
Iron + Potassium	Above 30	Age	0.325527
Cobalt + Calcium	Above 30	Age	0.330458
Iron + Zinc	Above 30	Age	0.347008
Copper + Selenium	Above 30	Age	0.363556
Chromium + Cobalt	Above 30	Age	0.36835
Selenium + Phosphorus	Above 30	Age	0.377085
Magnesium + Phosphorus	Above 30	Age	0.382307
Phosphorus + Calcium	Above 30	Age	0.412744
Cobalt + Manganese	Above 30	Age	0.435114
Selenium + Potassium	Above 30	Age	0.463981
Selenium + Sodium	Above 30	Age	0.496107
Magnesium + Potassium	Above 30	Age	0.505542
Selenium + Magnesium	Above 30	Age	0.528902
Sodium + Magnesium	Above 30	Age	0.583673
Selenium + Calcium	Above 30	Age	0.58558
Magnesium + Calcium	Above 30	Age	0.597594
Potassium + Calcium	Above 30	Age	0.65944
Sodium + Potassium	Above 30	Age	0.687909
Chromium + Manganese	Above 30	Age	0.689238
Sodium + Calcium	Above 30	Age	0.802318
Antimony + Calcium	Below 30	Age	0.109562
Rubidium + Iron	Below 30	Age	0.119268
Aluminium + Iron	Below 30	Age	0.119438
Boron + Calcium	Below 30	Age	0.120043
Copper + Zinc	Below 30	Age	0.121149
Zinc + Sodium	Below 30	Age	0.126881
Rubidium + Copper	Below 30	Age	0.131261
Boron + Strontium	Below 30	Age	0.13573
Zinc + Potassium	Below 30	Age	0.140589
Boron + Potassium	Below 30	Age	0.146842
Iron + Selenium	Below 30	Age	0.148041
Boron + Cobalt	Below 30	Age	0.1513
Rubidium + Zinc	Below 30	Age	0.155201
Copper + Strontium	Below 30	Age	0.166629
Zinc + Barium	Below 30	Age	0.16928
Cobalt + Iron	Below 30	Age	0.182934
Iron + Potassium	Below 30	Age	0.185238
Cobalt + Rubidium	Below 30	Age	0.187556
Cobalt + Zinc	Below 30	Age	0.187832
Manganese + Iron	Below 30	Age	0.194307
Zinc + Phosphorus	Below 30	Age	0.197405
Aluminium + Chromium	Below 30	Age	0.198677
Strontium + Magnesium	Below 30	Age	0.201213
Boron + Magnesium	Below 30	Age	0.207648
Cobalt + Potassium	Below 30	Age	0.219022
Strontium + Sodium	Below 30	Age	0.22252
Zinc + Calcium	Below 30	Age	0.230266
Cobalt + Phosphorus	Below 30	Age	0.231074
Selenium + Strontium	Below 30	Age	0.23271
Boron + Phosphorus	Below 30	Age	0.235876
Cobalt + Copper	Below 30	Age	0.240236
Cobalt + Strontium	Below 30	Age	0.250084
Rubidium + Calcium	Below 30	Age	0.256138
Iron + Zinc	Below 30	Age	0.265318
Boron + Rubidium	Below 30	Age	0.287209
Copper + Potassium	Below 30	Age	0.288036
Boron + Selenium	Below 30	Age	0.288233
Aluminium + Manganese	Below 30	Age	0.290918
Copper + Selenium	Below 30	Age	0.29239
Sodium + Phosphorus	Below 30	Age	0.294855
Rubidium + Phosphorus	Below 30	Age	0.300789
Zinc + Magnesium	Below 30	Age	0.30379
Phosphorus + Potassium	Below 30	Age	0.306124
Strontium + Calcium	Below 30	Age	0.307063
Copper + Magnesium	Below 30	Age	0.314574
Rubidium + Magnesium	Below 30	Age	0.31666
Copper + Phosphorus	Below 30	Age	0.324222
Copper + Sodium	Below 30	Age	0.332818
Cobalt + Magnesium	Below 30	Age	0.332998
Copper + Calcium	Below 30	Age	0.335994
Aluminium + Barium	Below 30	Age	0.342207
Aluminium + Cobalt	Below 30	Age	0.348737
Selenium + Phosphorus	Below 30	Age	0.3494
Zinc + Selenium	Below 30	Age	0.352441
Selenium + Potassium	Below 30	Age	0.359183
Phosphorus + Calcium	Below 30	Age	0.365544
Cobalt + Sodium	Below 30	Age	0.376778
Magnesium + Phosphorus	Below 30	Age	0.391808
Cobalt + Calcium	Below 30	Age	0.416275
Rubidium + Potassium	Below 30	Age	0.421246
Chromium + Cobalt	Below 30	Age	0.421602
Cobalt + Selenium	Below 30	Age	0.423934
Rubidium + Selenium	Below 30	Age	0.44039
Selenium + Magnesium	Below 30	Age	0.459631
Selenium + Sodium	Below 30	Age	0.472882
Cobalt + Manganese	Below 30	Age	0.487767
Magnesium + Potassium	Below 30	Age	0.503441
Selenium + Calcium	Below 30	Age	0.531401
Sodium + Magnesium	Below 30	Age	0.578407
Magnesium + Calcium	Below 30	Age	0.616075
Potassium + Calcium	Below 30	Age	0.639169
Chromium + Manganese	Below 30	Age	0.65491
Sodium + Potassium	Below 30	Age	0.678869
Sodium + Calcium	Below 30	Age	0.828328
Cobalt + Calcium	Asian	Ethnicity	0.294076
Strontium + Calcium	Asian	Ethnicity	0.294335
Boron + Rubidium	Asian	Ethnicity	0.304706
Cobalt + Phosphorus	Asian	Ethnicity	0.311187
Boron + Phosphorus	Asian	Ethnicity	0.31566
Cobalt + Iron	Asian	Ethnicity	0.328623
Zinc + Barium	Asian	Ethnicity	0.332512
Chromium + Cobalt	Asian	Ethnicity	0.353214
Sodium + Phosphorus	Asian	Ethnicity	0.372634
Selenium + Strontium	Asian	Ethnicity	0.390653
Rubidium + Phosphorus	Asian	Ethnicity	0.397265
Iron + Potassium	Asian	Ethnicity	0.40245
Rubidium + Selenium	Asian	Ethnicity	0.418395
Phosphorus + Calcium	Asian	Ethnicity	0.444776
Cobalt + Manganese	Asian	Ethnicity	0.464131
Selenium + Phosphorus	Asian	Ethnicity	0.467851
Zinc + Calcium	Asian	Ethnicity	0.482694
Cobalt + Selenium	Asian	Ethnicity	0.575512
Zinc + Selenium	Asian	Ethnicity	0.588411
Selenium + Sodium	Asian	Ethnicity	0.686025
Selenium + Calcium	Asian	Ethnicity	0.695229
Chromium + Manganese	Asian	Ethnicity	0.726649
Potassium + Calcium	Asian	Ethnicity	0.793752
Magnesium + Calcium	Asian	Ethnicity	0.820391
Sodium + Potassium	Asian	Ethnicity	0.836725
Sodium + Calcium	Asian	Ethnicity	0.916904
Boron + Phosphorus	Black	Ethnicity	0.159569
Zinc + Barium	Black	Ethnicity	0.17686
Strontium + Calcium	Black	Ethnicity	0.191544
Zinc + Selenium	Black	Ethnicity	0.206692
Rubidium + Phosphorus	Black	Ethnicity	0.230155
Boron + Rubidium	Black	Ethnicity	0.24816
Cobalt + Phosphorus	Black	Ethnicity	0.256686
Iron + Potassium	Black	Ethnicity	0.257113
Cobalt + Selenium	Black	Ethnicity	0.282099
Cobalt + Calcium	Black	Ethnicity	0.2983
Selenium + Strontium	Black	Ethnicity	0.315031
Cobalt + Iron	Black	Ethnicity	0.319063
Zinc + Calcium	Black	Ethnicity	0.326496
Cobalt + Manganese	Black	Ethnicity	0.338615
Rubidium + Selenium	Black	Ethnicity	0.351321
Chromium + Cobalt	Black	Ethnicity	0.397656
Sodium + Phosphorus	Black	Ethnicity	0.421124
Selenium + Phosphorus	Black	Ethnicity	0.430146
Phosphorus + Calcium	Black	Ethnicity	0.48738
Magnesium + Calcium	Black	Ethnicity	0.536393
Selenium + Sodium	Black	Ethnicity	0.54319
Potassium + Calcium	Black	Ethnicity	0.653606
Sodium + Potassium	Black	Ethnicity	0.660574
Selenium + Calcium	Black	Ethnicity	0.668437
Sodium + Calcium	Black	Ethnicity	0.778549
Chromium + Manganese	Black	Ethnicity	0.78395
Cobalt + Phosphorus	Other	Ethnicity	0.324696
Zinc + Calcium	Other	Ethnicity	0.326721
Boron + Phosphorus	Other	Ethnicity	0.330567
Sodium + Phosphorus	Other	Ethnicity	0.337449
Chromium + Cobalt	Other	Ethnicity	0.34306
Rubidium + Phosphorus	Other	Ethnicity	0.345951
Cobalt + Manganese	Other	Ethnicity	0.346532
Magnesium + Calcium	Other	Ethnicity	0.347773
Iron + Potassium	Other	Ethnicity	0.348381
Cobalt + Iron	Other	Ethnicity	0.374899
Cobalt + Calcium	Other	Ethnicity	0.380769
Zinc + Barium	Other	Ethnicity	0.393117
Selenium + Strontium	Other	Ethnicity	0.396356
Zinc + Selenium	Other	Ethnicity	0.424494
Selenium + Phosphorus	Other	Ethnicity	0.427935
Cobalt + Selenium	Other	Ethnicity	0.431579
Selenium + Calcium	Other	Ethnicity	0.457085
Selenium + Sodium	Other	Ethnicity	0.465587
Strontium + Calcium	Other	Ethnicity	0.469231
Boron + Rubidium	Other	Ethnicity	0.487045
Potassium + Calcium	Other	Ethnicity	0.511741
Rubidium + Selenium	Other	Ethnicity	0.535628
Sodium + Potassium	Other	Ethnicity	0.573684
Sodium + Calcium	Other	Ethnicity	0.588866
Phosphorus + Calcium	Other	Ethnicity	0.609109
Chromium + Manganese	Other	Ethnicity	0.700456
Zinc + Barium	White	Ethnicity	0.119375
Cobalt + Iron	White	Ethnicity	0.15979
Cobalt + Phosphorus	White	Ethnicity	0.19328
Zinc + Calcium	White	Ethnicity	0.215325
Iron + Potassium	White	Ethnicity	0.228421
Boron + Phosphorus	White	Ethnicity	0.236006
Selenium + Strontium	White	Ethnicity	0.243269
Sodium + Phosphorus	White	Ethnicity	0.244922
Rubidium + Phosphorus	White	Ethnicity	0.29593
Boron + Rubidium	White	Ethnicity	0.312846
Cobalt + Selenium	White	Ethnicity	0.315045
Strontium + Calcium	White	Ethnicity	0.342401
Zinc + Selenium	White	Ethnicity	0.354509
Phosphorus + Calcium	White	Ethnicity	0.369314
Rubidium + Selenium	White	Ethnicity	0.381762
Chromium + Cobalt	White	Ethnicity	0.40009
Cobalt + Calcium	White	Ethnicity	0.407166
Selenium + Phosphorus	White	Ethnicity	0.421368
Selenium + Sodium	White	Ethnicity	0.462776
Cobalt + Manganese	White	Ethnicity	0.490211
Selenium + Calcium	White	Ethnicity	0.526619
Chromium + Manganese	White	Ethnicity	0.631045
Magnesium + Calcium	White	Ethnicity	0.632595
Potassium + Calcium	White	Ethnicity	0.650617
Sodium + Potassium	White	Ethnicity	0.684891
Sodium + Calcium	White	Ethnicity	0.827272
Manganese + Sodium	Above 35	Body mass index	-0.099944
Aluminium + Iron	Above 35	Body mass index	0.100117
Iron + Magnesium	Above 35	Body mass index	0.104482
Boron + Calcium	Above 35	Body mass index	0.110081
Iron + Barium	Above 35	Body mass index	0.110632
Rubidium + Copper	Above 35	Body mass index	0.130782
Chromium + Iron	Above 35	Body mass index	0.131146
Zinc + Potassium	Above 35	Body mass index	0.134513
Boron + Potassium	Above 35	Body mass index	0.136405
Manganese + Iron	Above 35	Body mass index	0.136437
Copper + Zinc	Above 35	Body mass index	0.136861
Rubidium + Sodium	Above 35	Body mass index	0.151981
Boron + Cobalt	Above 35	Body mass index	0.167966
Strontium + Potassium	Above 35	Body mass index	0.170607
Iron + Sodium	Above 35	Body mass index	0.171599
Zinc + Sodium	Above 35	Body mass index	0.171869
Cobalt + Copper	Above 35	Body mass index	0.174401
Iron + Calcium	Above 35	Body mass index	0.175272
Cobalt + Potassium	Above 35	Body mass index	0.17771
Iron + Selenium	Above 35	Body mass index	0.180068
Copper + Strontium	Above 35	Body mass index	0.181189
Rubidium + Iron	Above 35	Body mass index	0.18644
Rubidium + Calcium	Above 35	Body mass index	0.190848
Aluminium + Chromium	Above 35	Body mass index	0.194292
Rubidium + Zinc	Above 35	Body mass index	0.196125
Boron + Phosphorus	Above 35	Body mass index	0.19838
Boron + Strontium	Above 35	Body mass index	0.210394
Strontium + Magnesium	Above 35	Body mass index	0.214926
Cobalt + Iron	Above 35	Body mass index	0.216709
Zinc + Barium	Above 35	Body mass index	0.219343
Cobalt + Phosphorus	Above 35	Body mass index	0.22099
Aluminium + Manganese	Above 35	Body mass index	0.221548
Copper + Phosphorus	Above 35	Body mass index	0.227819
Boron + Magnesium	Above 35	Body mass index	0.228953
Cobalt + Rubidium	Above 35	Body mass index	0.232168
Cobalt + Strontium	Above 35	Body mass index	0.234116
Zinc + Calcium	Above 35	Body mass index	0.240694
Copper + Sodium	Above 35	Body mass index	0.243999
Iron + Potassium	Above 35	Body mass index	0.249682
Zinc + Phosphorus	Above 35	Body mass index	0.256207
Copper + Magnesium	Above 35	Body mass index	0.257888
Rubidium + Phosphorus	Above 35	Body mass index	0.268953
Strontium + Sodium	Above 35	Body mass index	0.269214
Aluminium + Barium	Above 35	Body mass index	0.271084
Selenium + Strontium	Above 35	Body mass index	0.272944
Zinc + Magnesium	Above 35	Body mass index	0.280082
Copper + Calcium	Above 35	Body mass index	0.290723
Sodium + Phosphorus	Above 35	Body mass index	0.300061
Rubidium + Magnesium	Above 35	Body mass index	0.302487
Copper + Potassium	Above 35	Body mass index	0.304635
Strontium + Calcium	Above 35	Body mass index	0.30623
Copper + Selenium	Above 35	Body mass index	0.308283
Boron + Selenium	Above 35	Body mass index	0.310699
Cobalt + Sodium	Above 35	Body mass index	0.316023
Boron + Rubidium	Above 35	Body mass index	0.316909
Cobalt + Magnesium	Above 35	Body mass index	0.322068
Phosphorus + Potassium	Above 35	Body mass index	0.326032
Rubidium + Potassium	Above 35	Body mass index	0.328296
Aluminium + Cobalt	Above 35	Body mass index	0.330464
Cobalt + Calcium	Above 35	Body mass index	0.340579
Iron + Zinc	Above 35	Body mass index	0.346127
Selenium + Phosphorus	Above 35	Body mass index	0.359302
Chromium + Cobalt	Above 35	Body mass index	0.374377
Selenium + Potassium	Above 35	Body mass index	0.375108
Zinc + Selenium	Above 35	Body mass index	0.379344
Cobalt + Selenium	Above 35	Body mass index	0.397866
Magnesium + Phosphorus	Above 35	Body mass index	0.416045
Phosphorus + Calcium	Above 35	Body mass index	0.419421
Cobalt + Manganese	Above 35	Body mass index	0.432846
Selenium + Sodium	Above 35	Body mass index	0.43559
Rubidium + Selenium	Above 35	Body mass index	0.43843
Selenium + Magnesium	Above 35	Body mass index	0.496626
Magnesium + Potassium	Above 35	Body mass index	0.498792
Selenium + Calcium	Above 35	Body mass index	0.530591
Sodium + Magnesium	Above 35	Body mass index	0.579612
Magnesium + Calcium	Above 35	Body mass index	0.614249
Potassium + Calcium	Above 35	Body mass index	0.637831
Chromium + Manganese	Above 35	Body mass index	0.645987
Sodium + Potassium	Above 35	Body mass index	0.703219
Sodium + Calcium	Above 35	Body mass index	0.808481
Iron + Barium	Below 35	Body mass index	0.103963
Iron + Magnesium	Below 35	Body mass index	0.10937
Manganese + Sodium	Below 35	Body mass index	0.111844
Iron + Calcium	Below 35	Body mass index	0.11288
Zinc + Barium	Below 35	Body mass index	0.116984
Iron + Selenium	Below 35	Body mass index	0.119416
Rubidium + Zinc	Below 35	Body mass index	0.125005
Copper + Zinc	Below 35	Body mass index	0.127922
Cobalt + Phosphorus	Below 35	Body mass index	0.136955
Rubidium + Iron	Below 35	Body mass index	0.137023
Cobalt + Iron	Below 35	Body mass index	0.141758
Chromium + Iron	Below 35	Body mass index	0.145524
Boron + Cobalt	Below 35	Body mass index	0.146505
Cobalt + Rubidium	Below 35	Body mass index	0.148376
Strontium + Potassium	Below 35	Body mass index	0.158024
Iron + Sodium	Below 35	Body mass index	0.161023
Copper + Strontium	Below 35	Body mass index	0.164965
Rubidium + Copper	Below 35	Body mass index	0.165445
Aluminium + Iron	Below 35	Body mass index	0.166081
Rubidium + Sodium	Below 35	Body mass index	0.174199
Boron + Strontium	Below 35	Body mass index	0.185779
Cobalt + Strontium	Below 35	Body mass index	0.197892
Manganese + Iron	Below 35	Body mass index	0.201145
Zinc + Potassium	Below 35	Body mass index	0.21307
Cobalt + Copper	Below 35	Body mass index	0.218262
Rubidium + Magnesium	Below 35	Body mass index	0.223436
Zinc + Sodium	Below 35	Body mass index	0.230149
Zinc + Phosphorus	Below 35	Body mass index	0.231859
Cobalt + Potassium	Below 35	Body mass index	0.237992
Aluminium + Chromium	Below 35	Body mass index	0.241291
Rubidium + Calcium	Below 35	Body mass index	0.250434
Boron + Potassium	Below 35	Body mass index	0.250467
Strontium + Sodium	Below 35	Body mass index	0.250768
Boron + Calcium	Below 35	Body mass index	0.254822
Copper + Potassium	Below 35	Body mass index	0.257175
Boron + Phosphorus	Below 35	Body mass index	0.261568
Iron + Potassium	Below 35	Body mass index	0.261753
Iron + Zinc	Below 35	Body mass index	0.262657
Boron + Magnesium	Below 35	Body mass index	0.268758
Phosphorus + Potassium	Below 35	Body mass index	0.268845
Zinc + Selenium	Below 35	Body mass index	0.272708
Copper + Magnesium	Below 35	Body mass index	0.276897
Sodium + Phosphorus	Below 35	Body mass index	0.279728
Aluminium + Manganese	Below 35	Body mass index	0.287296
Strontium + Magnesium	Below 35	Body mass index	0.289194
Zinc + Calcium	Below 35	Body mass index	0.289219
Boron + Rubidium	Below 35	Body mass index	0.293003
Aluminium + Cobalt	Below 35	Body mass index	0.295259
Zinc + Magnesium	Below 35	Body mass index	0.295678
Rubidium + Phosphorus	Below 35	Body mass index	0.304742
Cobalt + Magnesium	Below 35	Body mass index	0.310986
Copper + Sodium	Below 35	Body mass index	0.312879
Selenium + Strontium	Below 35	Body mass index	0.319771
Aluminium + Barium	Below 35	Body mass index	0.320079
Strontium + Calcium	Below 35	Body mass index	0.326226
Copper + Phosphorus	Below 35	Body mass index	0.327825
Rubidium + Selenium	Below 35	Body mass index	0.338075
Cobalt + Selenium	Below 35	Body mass index	0.338502
Boron + Selenium	Below 35	Body mass index	0.353115
Copper + Selenium	Below 35	Body mass index	0.358069
Cobalt + Sodium	Below 35	Body mass index	0.368853
Phosphorus + Calcium	Below 35	Body mass index	0.373369
Copper + Calcium	Below 35	Body mass index	0.380664
Magnesium + Phosphorus	Below 35	Body mass index	0.383983
Rubidium + Potassium	Below 35	Body mass index	0.411586
Chromium + Cobalt	Below 35	Body mass index	0.412671
Cobalt + Calcium	Below 35	Body mass index	0.418157
Selenium + Phosphorus	Below 35	Body mass index	0.419228
Selenium + Potassium	Below 35	Body mass index	0.460308
Cobalt + Manganese	Below 35	Body mass index	0.475777
Selenium + Magnesium	Below 35	Body mass index	0.513622
Magnesium + Potassium	Below 35	Body mass index	0.520024
Selenium + Sodium	Below 35	Body mass index	0.550155
Selenium + Calcium	Below 35	Body mass index	0.590095
Sodium + Magnesium	Below 35	Body mass index	0.607742
Magnesium + Calcium	Below 35	Body mass index	0.614224
Potassium + Calcium	Below 35	Body mass index	0.665511
Sodium + Potassium	Below 35	Body mass index	0.668634
Chromium + Manganese	Below 35	Body mass index	0.702707
Sodium + Calcium	Below 35	Body mass index	0.823074
Boron + Sodium	Inner city	Living area	0.109844
Iron + Selenium	Inner city	Living area	0.118523
Iron + Calcium	Inner city	Living area	0.122287
Boron + Strontium	Inner city	Living area	0.147162
Zinc + Barium	Inner city	Living area	0.180203
Cobalt + Phosphorus	Inner city	Living area	0.198887
Aluminium + Chromium	Inner city	Living area	0.207117
Copper + Magnesium	Inner city	Living area	0.221657
Zinc + Phosphorus	Inner city	Living area	0.232409
Rubidium + Phosphorus	Inner city	Living area	0.274835
Zinc + Magnesium	Inner city	Living area	0.277672
Iron + Potassium	Inner city	Living area	0.27785
Iron + Zinc	Inner city	Living area	0.2816
Boron + Selenium	Inner city	Living area	0.286947
Copper + Potassium	Inner city	Living area	0.28922
Boron + Rubidium	Inner city	Living area	0.294662
Aluminium + Barium	Inner city	Living area	0.295796
Zinc + Selenium	Inner city	Living area	0.302449
Sodium + Phosphorus	Inner city	Living area	0.309825
Cobalt + Magnesium	Inner city	Living area	0.333494
Cobalt + Selenium	Inner city	Living area	0.349189
Rubidium + Potassium	Inner city	Living area	0.354032
Chromium + Cobalt	Inner city	Living area	0.35654
Cobalt + Sodium	Inner city	Living area	0.357585
Cobalt + Manganese	Inner city	Living area	0.374495
Selenium + Phosphorus	Inner city	Living area	0.386123
Cobalt + Calcium	Inner city	Living area	0.387537
Rubidium + Selenium	Inner city	Living area	0.393915
Magnesium + Phosphorus	Inner city	Living area	0.402743
Phosphorus + Calcium	Inner city	Living area	0.419965
Selenium + Potassium	Inner city	Living area	0.42288
Selenium + Magnesium	Inner city	Living area	0.488761
Selenium + Sodium	Inner city	Living area	0.491688
Magnesium + Potassium	Inner city	Living area	0.51913
Selenium + Calcium	Inner city	Living area	0.568245
Sodium + Magnesium	Inner city	Living area	0.581468
Magnesium + Calcium	Inner city	Living area	0.596944
Potassium + Calcium	Inner city	Living area	0.658449
Sodium + Potassium	Inner city	Living area	0.689299
Chromium + Manganese	Inner city	Living area	0.699406
Sodium + Calcium	Inner city	Living area	0.819465
Zinc + Barium	Rural or village	Living area	0.323777
Boron + Strontium	Rural or village	Living area	0.325747
Iron + Potassium	Rural or village	Living area	0.326841
Zinc + Phosphorus	Rural or village	Living area	0.329467
Zinc + Magnesium	Rural or village	Living area	0.329686
Cobalt + Calcium	Rural or village	Living area	0.33844
Copper + Potassium	Rural or village	Living area	0.344348
Boron + Sodium	Rural or village	Living area	0.34785
Sodium + Phosphorus	Rural or village	Living area	0.354196
Boron + Selenium	Rural or village	Living area	0.355509
Cobalt + Phosphorus	Rural or village	Living area	0.361418
Rubidium + Potassium	Rural or village	Living area	0.361856
Copper + Magnesium	Rural or village	Living area	0.373454
Phosphorus + Calcium	Rural or village	Living area	0.383959
Iron + Selenium	Rural or village	Living area	0.385491
Magnesium + Phosphorus	Rural or village	Living area	0.386585
Aluminium + Chromium	Rural or village	Living area	0.387563
Cobalt + Manganese	Rural or village	Living area	0.389424
Aluminium + Barium	Rural or village	Living area	0.390086
Cobalt + Magnesium	Rural or village	Living area	0.392056
Selenium + Potassium	Rural or village	Living area	0.394244
Cobalt + Selenium	Rural or village	Living area	0.395995
Rubidium + Phosphorus	Rural or village	Living area	0.400153
Zinc + Selenium	Rural or village	Living area	0.404092
Rubidium + Selenium	Rural or village	Living area	0.409345
Chromium + Cobalt	Rural or village	Living area	0.427962
Iron + Zinc	Rural or village	Living area	0.429259
Iron + Calcium	Rural or village	Living area	0.444359
Cobalt + Sodium	Rural or village	Living area	0.452019
Boron + Rubidium	Rural or village	Living area	0.462086
Selenium + Sodium	Rural or village	Living area	0.492942
Selenium + Calcium	Rural or village	Living area	0.572382
Magnesium + Potassium	Rural or village	Living area	0.582011
Selenium + Phosphorus	Rural or village	Living area	0.584637
Selenium + Magnesium	Rural or village	Living area	0.589889
Chromium + Manganese	Rural or village	Living area	0.602804
Sodium + Potassium	Rural or village	Living area	0.666265
Sodium + Magnesium	Rural or village	Living area	0.727541
Potassium + Calcium	Rural or village	Living area	0.74111
Magnesium + Calcium	Rural or village	Living area	0.808075
Sodium + Calcium	Rural or village	Living area	0.818799
Cobalt + Phosphorus	Suburban or town	Living area	0.1308
Iron + Calcium	Suburban or town	Living area	0.150357
Zinc + Barium	Suburban or town	Living area	0.150616
Boron + Sodium	Suburban or town	Living area	0.151448
Boron + Strontium	Suburban or town	Living area	0.2011
Iron + Selenium	Suburban or town	Living area	0.206953
Iron + Potassium	Suburban or town	Living area	0.215796
Aluminium + Chromium	Suburban or town	Living area	0.218287
Copper + Potassium	Suburban or town	Living area	0.23894
Zinc + Phosphorus	Suburban or town	Living area	0.263496
Cobalt + Magnesium	Suburban or town	Living area	0.264218
Copper + Magnesium	Suburban or town	Living area	0.27195
Sodium + Phosphorus	Suburban or town	Living area	0.27289
Rubidium + Phosphorus	Suburban or town	Living area	0.274931
Cobalt + Sodium	Suburban or town	Living area	0.281301
Aluminium + Barium	Suburban or town	Living area	0.292473
Boron + Rubidium	Suburban or town	Living area	0.305349
Iron + Zinc	Suburban or town	Living area	0.308715
Zinc + Magnesium	Suburban or town	Living area	0.317604
Cobalt + Calcium	Suburban or town	Living area	0.347495
Zinc + Selenium	Suburban or town	Living area	0.363309
Selenium + Phosphorus	Suburban or town	Living area	0.363539
Cobalt + Selenium	Suburban or town	Living area	0.364662
Boron + Selenium	Suburban or town	Living area	0.37786
Rubidium + Potassium	Suburban or town	Living area	0.380284
Phosphorus + Calcium	Suburban or town	Living area	0.384812
Rubidium + Selenium	Suburban or town	Living area	0.386172
Selenium + Potassium	Suburban or town	Living area	0.404301
Magnesium + Phosphorus	Suburban or town	Living area	0.409465
Chromium + Cobalt	Suburban or town	Living area	0.436583
Selenium + Sodium	Suburban or town	Living area	0.464902
Magnesium + Potassium	Suburban or town	Living area	0.483215
Selenium + Magnesium	Suburban or town	Living area	0.513885
Selenium + Calcium	Suburban or town	Living area	0.539625
Sodium + Magnesium	Suburban or town	Living area	0.573527
Cobalt + Manganese	Suburban or town	Living area	0.581614
Magnesium + Calcium	Suburban or town	Living area	0.604444
Potassium + Calcium	Suburban or town	Living area	0.617771
Chromium + Manganese	Suburban or town	Living area	0.654644
Sodium + Potassium	Suburban or town	Living area	0.680042
Sodium + Calcium	Suburban or town	Living area	0.800938
Zinc + Barium	Least deprived	Index of multiple deprivation	0.142779
Cobalt + Iron	Least deprived	Index of multiple deprivation	0.14411
Iron + Sodium	Least deprived	Index of multiple deprivation	0.158358
Cobalt + Potassium	Least deprived	Index of multiple deprivation	0.159988
Zinc + Strontium	Least deprived	Index of multiple deprivation	0.164774
Rubidium + Copper	Least deprived	Index of multiple deprivation	0.176552
Iron + Calcium	Least deprived	Index of multiple deprivation	0.182756
Manganese + Iron	Least deprived	Index of multiple deprivation	0.196871
Iron + Selenium	Least deprived	Index of multiple deprivation	0.197388
Boron + Sodium	Least deprived	Index of multiple deprivation	0.201439
Aluminium + Barium	Least deprived	Index of multiple deprivation	0.202698
Zinc + Potassium	Least deprived	Index of multiple deprivation	0.212852
Copper + Zinc	Least deprived	Index of multiple deprivation	0.218398
Iron + Zinc	Least deprived	Index of multiple deprivation	0.232645
Copper + Strontium	Least deprived	Index of multiple deprivation	0.232831
Boron + Potassium	Least deprived	Index of multiple deprivation	0.23572
Strontium + Potassium	Least deprived	Index of multiple deprivation	0.235739
Iron + Potassium	Least deprived	Index of multiple deprivation	0.237858
Aluminium + Manganese	Least deprived	Index of multiple deprivation	0.239737
Aluminium + Chromium	Least deprived	Index of multiple deprivation	0.243186
Strontium + Phosphorus	Least deprived	Index of multiple deprivation	0.246583
Cobalt + Rubidium	Least deprived	Index of multiple deprivation	0.24807
Rubidium + Zinc	Least deprived	Index of multiple deprivation	0.248656
Phosphorus + Potassium	Least deprived	Index of multiple deprivation	0.259111
Rubidium + Sodium	Least deprived	Index of multiple deprivation	0.261975
Cobalt + Strontium	Least deprived	Index of multiple deprivation	0.263304
Copper + Potassium	Least deprived	Index of multiple deprivation	0.270059
Rubidium + Iron	Least deprived	Index of multiple deprivation	0.270063
Zinc + Sodium	Least deprived	Index of multiple deprivation	0.270284
Sodium + Phosphorus	Least deprived	Index of multiple deprivation	0.270305
Boron + Strontium	Least deprived	Index of multiple deprivation	0.273002
Copper + Sodium	Least deprived	Index of multiple deprivation	0.27339
Boron + Calcium	Least deprived	Index of multiple deprivation	0.278342
Aluminium + Cobalt	Least deprived	Index of multiple deprivation	0.279634
Boron + Magnesium	Least deprived	Index of multiple deprivation	0.282369
Cobalt + Magnesium	Least deprived	Index of multiple deprivation	0.282592
Copper + Phosphorus	Least deprived	Index of multiple deprivation	0.284068
Copper + Magnesium	Least deprived	Index of multiple deprivation	0.297156
Strontium + Magnesium	Least deprived	Index of multiple deprivation	0.300345
Rubidium + Phosphorus	Least deprived	Index of multiple deprivation	0.306148
Zinc + Calcium	Least deprived	Index of multiple deprivation	0.315027
Zinc + Phosphorus	Least deprived	Index of multiple deprivation	0.319429
Boron + Rubidium	Least deprived	Index of multiple deprivation	0.324705
Cobalt + Selenium	Least deprived	Index of multiple deprivation	0.327676
Selenium + Strontium	Least deprived	Index of multiple deprivation	0.328351
Rubidium + Magnesium	Least deprived	Index of multiple deprivation	0.332815
Rubidium + Calcium	Least deprived	Index of multiple deprivation	0.343895
Cobalt + Sodium	Least deprived	Index of multiple deprivation	0.344034
Boron + Phosphorus	Least deprived	Index of multiple deprivation	0.346563
Strontium + Sodium	Least deprived	Index of multiple deprivation	0.347636
Copper + Selenium	Least deprived	Index of multiple deprivation	0.356073
Copper + Calcium	Least deprived	Index of multiple deprivation	0.362524
Boron + Selenium	Least deprived	Index of multiple deprivation	0.363984
Zinc + Magnesium	Least deprived	Index of multiple deprivation	0.369506
Cobalt + Calcium	Least deprived	Index of multiple deprivation	0.391662
Phosphorus + Calcium	Least deprived	Index of multiple deprivation	0.394549
Cobalt + Manganese	Least deprived	Index of multiple deprivation	0.396198
Strontium + Calcium	Least deprived	Index of multiple deprivation	0.400469
Magnesium + Phosphorus	Least deprived	Index of multiple deprivation	0.414917
Zinc + Selenium	Least deprived	Index of multiple deprivation	0.443589
Selenium + Potassium	Least deprived	Index of multiple deprivation	0.444126
Chromium + Cobalt	Least deprived	Index of multiple deprivation	0.457941
Selenium + Phosphorus	Least deprived	Index of multiple deprivation	0.479548
Rubidium + Selenium	Least deprived	Index of multiple deprivation	0.482055
Magnesium + Potassium	Least deprived	Index of multiple deprivation	0.488768
Selenium + Sodium	Least deprived	Index of multiple deprivation	0.515046
Rubidium + Potassium	Least deprived	Index of multiple deprivation	0.518044
Selenium + Magnesium	Least deprived	Index of multiple deprivation	0.591295
Sodium + Magnesium	Least deprived	Index of multiple deprivation	0.599116
Selenium + Calcium	Least deprived	Index of multiple deprivation	0.601762
Magnesium + Calcium	Least deprived	Index of multiple deprivation	0.638662
Potassium + Calcium	Least deprived	Index of multiple deprivation	0.655212
Chromium + Manganese	Least deprived	Index of multiple deprivation	0.659439
Sodium + Potassium	Least deprived	Index of multiple deprivation	0.669134
Sodium + Calcium	Least deprived	Index of multiple deprivation	0.841337
Strontium + Phosphorus	Most deprived	Index of multiple deprivation	0.088859
Copper + Zinc	Most deprived	Index of multiple deprivation	0.103394
Zinc + Strontium	Most deprived	Index of multiple deprivation	0.108091
Rubidium + Copper	Most deprived	Index of multiple deprivation	0.112815
Boron + Sodium	Most deprived	Index of multiple deprivation	0.125546
Rubidium + Zinc	Most deprived	Index of multiple deprivation	0.128183
Rubidium + Sodium	Most deprived	Index of multiple deprivation	0.132853
Iron + Calcium	Most deprived	Index of multiple deprivation	0.135303
Rubidium + Iron	Most deprived	Index of multiple deprivation	0.138249
Strontium + Potassium	Most deprived	Index of multiple deprivation	0.143293
Iron + Selenium	Most deprived	Index of multiple deprivation	0.147148
Manganese + Iron	Most deprived	Index of multiple deprivation	0.149519
Copper + Strontium	Most deprived	Index of multiple deprivation	0.153013
Boron + Calcium	Most deprived	Index of multiple deprivation	0.153452
Zinc + Potassium	Most deprived	Index of multiple deprivation	0.159801
Iron + Sodium	Most deprived	Index of multiple deprivation	0.16594
Zinc + Barium	Most deprived	Index of multiple deprivation	0.167118
Boron + Strontium	Most deprived	Index of multiple deprivation	0.173829
Boron + Potassium	Most deprived	Index of multiple deprivation	0.175574
Zinc + Sodium	Most deprived	Index of multiple deprivation	0.179271
Boron + Phosphorus	Most deprived	Index of multiple deprivation	0.181957
Cobalt + Rubidium	Most deprived	Index of multiple deprivation	0.190388
Rubidium + Calcium	Most deprived	Index of multiple deprivation	0.190901
Cobalt + Strontium	Most deprived	Index of multiple deprivation	0.199786
Aluminium + Chromium	Most deprived	Index of multiple deprivation	0.201143
Cobalt + Iron	Most deprived	Index of multiple deprivation	0.205228
Zinc + Phosphorus	Most deprived	Index of multiple deprivation	0.219042
Cobalt + Potassium	Most deprived	Index of multiple deprivation	0.224407
Strontium + Sodium	Most deprived	Index of multiple deprivation	0.228404
Strontium + Magnesium	Most deprived	Index of multiple deprivation	0.230931
Copper + Magnesium	Most deprived	Index of multiple deprivation	0.236865
Boron + Magnesium	Most deprived	Index of multiple deprivation	0.243221
Zinc + Calcium	Most deprived	Index of multiple deprivation	0.251928
Iron + Potassium	Most deprived	Index of multiple deprivation	0.253817
Rubidium + Magnesium	Most deprived	Index of multiple deprivation	0.254423
Aluminium + Manganese	Most deprived	Index of multiple deprivation	0.257
Copper + Sodium	Most deprived	Index of multiple deprivation	0.264562
Zinc + Magnesium	Most deprived	Index of multiple deprivation	0.264613
Copper + Potassium	Most deprived	Index of multiple deprivation	0.267753
Copper + Phosphorus	Most deprived	Index of multiple deprivation	0.269596
Rubidium + Phosphorus	Most deprived	Index of multiple deprivation	0.270815
Strontium + Calcium	Most deprived	Index of multiple deprivation	0.283188
Zinc + Selenium	Most deprived	Index of multiple deprivation	0.285472
Selenium + Strontium	Most deprived	Index of multiple deprivation	0.288309
Sodium + Phosphorus	Most deprived	Index of multiple deprivation	0.299089
Boron + Rubidium	Most deprived	Index of multiple deprivation	0.299177
Copper + Selenium	Most deprived	Index of multiple deprivation	0.304714
Copper + Calcium	Most deprived	Index of multiple deprivation	0.309652
Phosphorus + Potassium	Most deprived	Index of multiple deprivation	0.310603
Boron + Selenium	Most deprived	Index of multiple deprivation	0.31566
Rubidium + Potassium	Most deprived	Index of multiple deprivation	0.318493
Aluminium + Cobalt	Most deprived	Index of multiple deprivation	0.323226
Aluminium + Barium	Most deprived	Index of multiple deprivation	0.325415
Iron + Zinc	Most deprived	Index of multiple deprivation	0.326765
Cobalt + Magnesium	Most deprived	Index of multiple deprivation	0.334446
Cobalt + Sodium	Most deprived	Index of multiple deprivation	0.340764
Selenium + Phosphorus	Most deprived	Index of multiple deprivation	0.355968
Chromium + Cobalt	Most deprived	Index of multiple deprivation	0.368897
Rubidium + Selenium	Most deprived	Index of multiple deprivation	0.369867
Cobalt + Calcium	Most deprived	Index of multiple deprivation	0.376663
Cobalt + Selenium	Most deprived	Index of multiple deprivation	0.389806
Phosphorus + Calcium	Most deprived	Index of multiple deprivation	0.401931
Magnesium + Phosphorus	Most deprived	Index of multiple deprivation	0.402141
Selenium + Potassium	Most deprived	Index of multiple deprivation	0.407117
Cobalt + Manganese	Most deprived	Index of multiple deprivation	0.473662
Selenium + Magnesium	Most deprived	Index of multiple deprivation	0.486736
Selenium + Sodium	Most deprived	Index of multiple deprivation	0.488232
Magnesium + Potassium	Most deprived	Index of multiple deprivation	0.518396
Selenium + Calcium	Most deprived	Index of multiple deprivation	0.547308
Sodium + Magnesium	Most deprived	Index of multiple deprivation	0.589098
Magnesium + Calcium	Most deprived	Index of multiple deprivation	0.609341
Potassium + Calcium	Most deprived	Index of multiple deprivation	0.653267
Chromium + Manganese	Most deprived	Index of multiple deprivation	0.674496
Sodium + Potassium	Most deprived	Index of multiple deprivation	0.696521
Sodium + Calcium	Most deprived	Index of multiple deprivation	0.807021
Iron + Magnesium	Nulliparous	Parity	0.115888
Rubidium + Copper	Nulliparous	Parity	0.121834
Iron + Sodium	Nulliparous	Parity	0.129285
Aluminium + Zinc	Nulliparous	Parity	0.131043
Chromium + Iron	Nulliparous	Parity	0.134157
Iron + Calcium	Nulliparous	Parity	0.135748
Zinc + Barium	Nulliparous	Parity	0.14012
Aluminium + Selenium	Nulliparous	Parity	0.141841
Boron + Sodium	Nulliparous	Parity	0.160767
Strontium + Phosphorus	Nulliparous	Parity	0.161554
Cobalt + Zinc	Nulliparous	Parity	0.18086
Boron + Potassium	Nulliparous	Parity	0.183806
Copper + Strontium	Nulliparous	Parity	0.190523
Manganese + Iron	Nulliparous	Parity	0.191667
Rubidium + Sodium	Nulliparous	Parity	0.19351
Cobalt + Phosphorus	Nulliparous	Parity	0.196343
Cobalt + Copper	Nulliparous	Parity	0.198385
Strontium + Potassium	Nulliparous	Parity	0.199859
Iron + Selenium	Nulliparous	Parity	0.205497
Zinc + Potassium	Nulliparous	Parity	0.207231
Zinc + Sodium	Nulliparous	Parity	0.208994
Cobalt + Iron	Nulliparous	Parity	0.21227
Cobalt + Rubidium	Nulliparous	Parity	0.213946
Boron + Strontium	Nulliparous	Parity	0.217568
Rubidium + Iron	Nulliparous	Parity	0.218022
Boron + Calcium	Nulliparous	Parity	0.218173
Boron + Cobalt	Nulliparous	Parity	0.219981
Cobalt + Strontium	Nulliparous	Parity	0.227314
Rubidium + Zinc	Nulliparous	Parity	0.229632
Aluminium + Chromium	Nulliparous	Parity	0.232125
Sodium + Phosphorus	Nulliparous	Parity	0.25356
Rubidium + Calcium	Nulliparous	Parity	0.265891
Zinc + Phosphorus	Nulliparous	Parity	0.269596
Copper + Phosphorus	Nulliparous	Parity	0.27141
Cobalt + Potassium	Nulliparous	Parity	0.275057
Boron + Phosphorus	Nulliparous	Parity	0.275737
Iron + Potassium	Nulliparous	Parity	0.281831
Aluminium + Manganese	Nulliparous	Parity	0.288529
Copper + Selenium	Nulliparous	Parity	0.293409
Zinc + Calcium	Nulliparous	Parity	0.295971
Phosphorus + Potassium	Nulliparous	Parity	0.298591
Zinc + Magnesium	Nulliparous	Parity	0.301073
Iron + Zinc	Nulliparous	Parity	0.301683
Boron + Rubidium	Nulliparous	Parity	0.302093
Copper + Potassium	Nulliparous	Parity	0.321968
Selenium + Strontium	Nulliparous	Parity	0.323932
Boron + Magnesium	Nulliparous	Parity	0.327948
Copper + Magnesium	Nulliparous	Parity	0.329596
Aluminium + Barium	Nulliparous	Parity	0.334076
Aluminium + Cobalt	Nulliparous	Parity	0.349187
Copper + Sodium	Nulliparous	Parity	0.350769
Phosphorus + Calcium	Nulliparous	Parity	0.354664
Cobalt + Selenium	Nulliparous	Parity	0.361588
Cobalt + Magnesium	Nulliparous	Parity	0.365863
Rubidium + Magnesium	Nulliparous	Parity	0.371465
Strontium + Magnesium	Nulliparous	Parity	0.374527
Copper + Calcium	Nulliparous	Parity	0.380113
Rubidium + Potassium	Nulliparous	Parity	0.382462
Rubidium + Phosphorus	Nulliparous	Parity	0.385014
Strontium + Sodium	Nulliparous	Parity	0.397451
Boron + Selenium	Nulliparous	Parity	0.397557
Cobalt + Sodium	Nulliparous	Parity	0.403058
Zinc + Selenium	Nulliparous	Parity	0.427037
Strontium + Calcium	Nulliparous	Parity	0.42888
Selenium + Phosphorus	Nulliparous	Parity	0.443278
Chromium + Cobalt	Nulliparous	Parity	0.447717
Selenium + Potassium	Nulliparous	Parity	0.453423
Rubidium + Selenium	Nulliparous	Parity	0.459293
Magnesium + Phosphorus	Nulliparous	Parity	0.46498
Cobalt + Calcium	Nulliparous	Parity	0.471937
Cobalt + Manganese	Nulliparous	Parity	0.499247
Selenium + Sodium	Nulliparous	Parity	0.505162
Magnesium + Potassium	Nulliparous	Parity	0.512615
Selenium + Magnesium	Nulliparous	Parity	0.561237
Selenium + Calcium	Nulliparous	Parity	0.593593
Sodium + Magnesium	Nulliparous	Parity	0.596868
Potassium + Calcium	Nulliparous	Parity	0.615399
Magnesium + Calcium	Nulliparous	Parity	0.639312
Sodium + Potassium	Nulliparous	Parity	0.675471
Chromium + Manganese	Nulliparous	Parity	0.746587
Sodium + Calcium	Nulliparous	Parity	0.830388
Strontium + Phosphorus	Primiparous or multiparous	Parity	0.096747
Rubidium + Zinc	Primiparous or multiparous	Parity	0.110407
Aluminium + Selenium	Primiparous or multiparous	Parity	0.111517
Iron + Magnesium	Primiparous or multiparous	Parity	0.111823
Boron + Cobalt	Primiparous or multiparous	Parity	0.115029
Rubidium + Sodium	Primiparous or multiparous	Parity	0.127891
Chromium + Iron	Primiparous or multiparous	Parity	0.128706
Rubidium + Copper	Primiparous or multiparous	Parity	0.130288
Boron + Sodium	Primiparous or multiparous	Parity	0.131604
Strontium + Potassium	Primiparous or multiparous	Parity	0.134341
Aluminium + Zinc	Primiparous or multiparous	Parity	0.140186
Manganese + Iron	Primiparous or multiparous	Parity	0.141517
Iron + Selenium	Primiparous or multiparous	Parity	0.142511
Rubidium + Iron	Primiparous or multiparous	Parity	0.143917
Iron + Calcium	Primiparous or multiparous	Parity	0.148136
Strontium + Magnesium	Primiparous or multiparous	Parity	0.150235
Zinc + Potassium	Primiparous or multiparous	Parity	0.150757
Copper + Strontium	Primiparous or multiparous	Parity	0.150804
Boron + Calcium	Primiparous or multiparous	Parity	0.152522
Cobalt + Zinc	Primiparous or multiparous	Parity	0.153367
Cobalt + Potassium	Primiparous or multiparous	Parity	0.15526
Strontium + Sodium	Primiparous or multiparous	Parity	0.155547
Cobalt + Copper	Primiparous or multiparous	Parity	0.164713
Cobalt + Phosphorus	Primiparous or multiparous	Parity	0.166045
Zinc + Barium	Primiparous or multiparous	Parity	0.176475
Cobalt + Rubidium	Primiparous or multiparous	Parity	0.177732
Boron + Phosphorus	Primiparous or multiparous	Parity	0.18069
Boron + Strontium	Primiparous or multiparous	Parity	0.181927
Cobalt + Iron	Primiparous or multiparous	Parity	0.182417
Rubidium + Calcium	Primiparous or multiparous	Parity	0.187925
Copper + Magnesium	Primiparous or multiparous	Parity	0.190857
Iron + Sodium	Primiparous or multiparous	Parity	0.191692
Rubidium + Phosphorus	Primiparous or multiparous	Parity	0.193521
Boron + Potassium	Primiparous or multiparous	Parity	0.194237
Zinc + Sodium	Primiparous or multiparous	Parity	0.195507
Rubidium + Magnesium	Primiparous or multiparous	Parity	0.195847
Aluminium + Chromium	Primiparous or multiparous	Parity	0.199912
Boron + Magnesium	Primiparous or multiparous	Parity	0.200267
Copper + Sodium	Primiparous or multiparous	Parity	0.205177
Cobalt + Strontium	Primiparous or multiparous	Parity	0.20791
Strontium + Calcium	Primiparous or multiparous	Parity	0.225919
Zinc + Calcium	Primiparous or multiparous	Parity	0.227987
Zinc + Phosphorus	Primiparous or multiparous	Parity	0.228468
Aluminium + Manganese	Primiparous or multiparous	Parity	0.229963
Copper + Potassium	Primiparous or multiparous	Parity	0.233194
Iron + Potassium	Primiparous or multiparous	Parity	0.23655
Zinc + Selenium	Primiparous or multiparous	Parity	0.249883
Selenium + Strontium	Primiparous or multiparous	Parity	0.263455
Zinc + Magnesium	Primiparous or multiparous	Parity	0.266768
Copper + Phosphorus	Primiparous or multiparous	Parity	0.274698
Aluminium + Barium	Primiparous or multiparous	Parity	0.274823
Aluminium + Cobalt	Primiparous or multiparous	Parity	0.28326
Boron + Selenium	Primiparous or multiparous	Parity	0.286394
Copper + Calcium	Primiparous or multiparous	Parity	0.289616
Cobalt + Sodium	Primiparous or multiparous	Parity	0.294941
Iron + Zinc	Primiparous or multiparous	Parity	0.295317
Phosphorus + Potassium	Primiparous or multiparous	Parity	0.296999
Cobalt + Magnesium	Primiparous or multiparous	Parity	0.300027
Boron + Rubidium	Primiparous or multiparous	Parity	0.314682
Sodium + Phosphorus	Primiparous or multiparous	Parity	0.31548
Cobalt + Calcium	Primiparous or multiparous	Parity	0.317681
Copper + Selenium	Primiparous or multiparous	Parity	0.331745
Selenium + Phosphorus	Primiparous or multiparous	Parity	0.333102
Rubidium + Selenium	Primiparous or multiparous	Parity	0.338216
Chromium + Cobalt	Primiparous or multiparous	Parity	0.340653
Rubidium + Potassium	Primiparous or multiparous	Parity	0.353342
Magnesium + Phosphorus	Primiparous or multiparous	Parity	0.35343
Cobalt + Selenium	Primiparous or multiparous	Parity	0.375438
Selenium + Potassium	Primiparous or multiparous	Parity	0.386035
Cobalt + Manganese	Primiparous or multiparous	Parity	0.416675
Phosphorus + Calcium	Primiparous or multiparous	Parity	0.433547
Selenium + Sodium	Primiparous or multiparous	Parity	0.476675
Selenium + Magnesium	Primiparous or multiparous	Parity	0.478718
Magnesium + Potassium	Primiparous or multiparous	Parity	0.511061
Selenium + Calcium	Primiparous or multiparous	Parity	0.539415
Sodium + Magnesium	Primiparous or multiparous	Parity	0.583342
Magnesium + Calcium	Primiparous or multiparous	Parity	0.591476
Chromium + Manganese	Primiparous or multiparous	Parity	0.611756
Potassium + Calcium	Primiparous or multiparous	Parity	0.681359
Sodium + Potassium	Primiparous or multiparous	Parity	0.69094
Sodium + Calcium	Primiparous or multiparous	Parity	0.808353
Zinc + Sodium	Above average	Fruits and vegetables	0.172983
Cobalt + Phosphorus	Above average	Fruits and vegetables	0.182887
Zinc + Phosphorus	Above average	Fruits and vegetables	0.187453
Cobalt + Rubidium	Above average	Fruits and vegetables	0.212328
Boron + Strontium	Above average	Fruits and vegetables	0.213994
Copper + Strontium	Above average	Fruits and vegetables	0.217245
Iron + Zinc	Above average	Fruits and vegetables	0.229054
Boron + Phosphorus	Above average	Fruits and vegetables	0.232217
Antimony + Calcium	Above average	Fruits and vegetables	0.23545
Cobalt + Potassium	Above average	Fruits and vegetables	0.235554
Copper + Calcium	Above average	Fruits and vegetables	0.237422
Strontium + Magnesium	Above average	Fruits and vegetables	0.242317
Zinc + Magnesium	Above average	Fruits and vegetables	0.249603
Iron + Potassium	Above average	Fruits and vegetables	0.249631
Cobalt + Magnesium	Above average	Fruits and vegetables	0.257611
Zinc + Calcium	Above average	Fruits and vegetables	0.266422
Copper + Sodium	Above average	Fruits and vegetables	0.275101
Rubidium + Phosphorus	Above average	Fruits and vegetables	0.281689
Cobalt + Calcium	Above average	Fruits and vegetables	0.289598
Copper + Potassium	Above average	Fruits and vegetables	0.29387
Copper + Phosphorus	Above average	Fruits and vegetables	0.294214
Aluminium + Chromium	Above average	Fruits and vegetables	0.295655
Copper + Magnesium	Above average	Fruits and vegetables	0.295683
Cobalt + Sodium	Above average	Fruits and vegetables	0.297715
Boron + Rubidium	Above average	Fruits and vegetables	0.299474
Strontium + Sodium	Above average	Fruits and vegetables	0.299878
Sodium + Phosphorus	Above average	Fruits and vegetables	0.312835
Phosphorus + Potassium	Above average	Fruits and vegetables	0.317265
Selenium + Strontium	Above average	Fruits and vegetables	0.319756
Strontium + Calcium	Above average	Fruits and vegetables	0.321881
Cobalt + Selenium	Above average	Fruits and vegetables	0.324535
Copper + Selenium	Above average	Fruits and vegetables	0.324841
Aluminium + Barium	Above average	Fruits and vegetables	0.328031
Zinc + Selenium	Above average	Fruits and vegetables	0.332527
Aluminium + Cobalt	Above average	Fruits and vegetables	0.333199
Cobalt + Strontium	Above average	Fruits and vegetables	0.349274
Aluminium + Manganese	Above average	Fruits and vegetables	0.365012
Selenium + Phosphorus	Above average	Fruits and vegetables	0.396911
Phosphorus + Calcium	Above average	Fruits and vegetables	0.398146
Rubidium + Magnesium	Above average	Fruits and vegetables	0.398643
Rubidium + Selenium	Above average	Fruits and vegetables	0.424927
Chromium + Cobalt	Above average	Fruits and vegetables	0.440179
Rubidium + Potassium	Above average	Fruits and vegetables	0.472154
Selenium + Potassium	Above average	Fruits and vegetables	0.511571
Magnesium + Phosphorus	Above average	Fruits and vegetables	0.512576
Cobalt + Manganese	Above average	Fruits and vegetables	0.512866
Selenium + Sodium	Above average	Fruits and vegetables	0.550227
Selenium + Magnesium	Above average	Fruits and vegetables	0.606364
Magnesium + Potassium	Above average	Fruits and vegetables	0.611231
Selenium + Calcium	Above average	Fruits and vegetables	0.62688
Sodium + Magnesium	Above average	Fruits and vegetables	0.653787
Magnesium + Calcium	Above average	Fruits and vegetables	0.681645
Chromium + Manganese	Above average	Fruits and vegetables	0.69699
Potassium + Calcium	Above average	Fruits and vegetables	0.703189
Sodium + Potassium	Above average	Fruits and vegetables	0.770719
Sodium + Calcium	Above average	Fruits and vegetables	0.834743
Cobalt + Rubidium	Below average	Fruits and vegetables	0.159649
Boron + Strontium	Below average	Fruits and vegetables	0.176249
Antimony + Calcium	Below average	Fruits and vegetables	0.179946
Iron + Potassium	Below average	Fruits and vegetables	0.182489
Zinc + Sodium	Below average	Fruits and vegetables	0.18269
Boron + Rubidium	Below average	Fruits and vegetables	0.193223
Cobalt + Potassium	Below average	Fruits and vegetables	0.195149
Copper + Strontium	Below average	Fruits and vegetables	0.209312
Copper + Sodium	Below average	Fruits and vegetables	0.223581
Boron + Phosphorus	Below average	Fruits and vegetables	0.226575
Copper + Magnesium	Below average	Fruits and vegetables	0.23684
Copper + Potassium	Below average	Fruits and vegetables	0.243235
Selenium + Strontium	Below average	Fruits and vegetables	0.247537
Strontium + Magnesium	Below average	Fruits and vegetables	0.24758
Copper + Selenium	Below average	Fruits and vegetables	0.248109
Rubidium + Phosphorus	Below average	Fruits and vegetables	0.249256
Rubidium + Magnesium	Below average	Fruits and vegetables	0.24943
Strontium + Sodium	Below average	Fruits and vegetables	0.253355
Zinc + Phosphorus	Below average	Fruits and vegetables	0.253741
Cobalt + Phosphorus	Below average	Fruits and vegetables	0.274822
Aluminium + Chromium	Below average	Fruits and vegetables	0.285918
Iron + Zinc	Below average	Fruits and vegetables	0.289971
Aluminium + Manganese	Below average	Fruits and vegetables	0.300897
Zinc + Selenium	Below average	Fruits and vegetables	0.308883
Aluminium + Cobalt	Below average	Fruits and vegetables	0.308977
Aluminium + Barium	Below average	Fruits and vegetables	0.31303
Chromium + Cobalt	Below average	Fruits and vegetables	0.315578
Cobalt + Strontium	Below average	Fruits and vegetables	0.320289
Copper + Calcium	Below average	Fruits and vegetables	0.321004
Rubidium + Selenium	Below average	Fruits and vegetables	0.324123
Magnesium + Phosphorus	Below average	Fruits and vegetables	0.325349
Rubidium + Potassium	Below average	Fruits and vegetables	0.333077
Zinc + Calcium	Below average	Fruits and vegetables	0.336831
Phosphorus + Potassium	Below average	Fruits and vegetables	0.338894
Strontium + Calcium	Below average	Fruits and vegetables	0.339274
Copper + Phosphorus	Below average	Fruits and vegetables	0.341094
Selenium + Potassium	Below average	Fruits and vegetables	0.345746
Sodium + Phosphorus	Below average	Fruits and vegetables	0.348998
Zinc + Magnesium	Below average	Fruits and vegetables	0.351615
Selenium + Phosphorus	Below average	Fruits and vegetables	0.371132
Cobalt + Magnesium	Below average	Fruits and vegetables	0.395858
Cobalt + Selenium	Below average	Fruits and vegetables	0.399783
Cobalt + Sodium	Below average	Fruits and vegetables	0.39989
Phosphorus + Calcium	Below average	Fruits and vegetables	0.433007
Cobalt + Manganese	Below average	Fruits and vegetables	0.461783
Selenium + Sodium	Below average	Fruits and vegetables	0.470825
Selenium + Magnesium	Below average	Fruits and vegetables	0.49347
Cobalt + Calcium	Below average	Fruits and vegetables	0.524004
Selenium + Calcium	Below average	Fruits and vegetables	0.565501
Magnesium + Potassium	Below average	Fruits and vegetables	0.56917
Chromium + Manganese	Below average	Fruits and vegetables	0.60582
Sodium + Potassium	Below average	Fruits and vegetables	0.618495
Potassium + Calcium	Below average	Fruits and vegetables	0.624421
Sodium + Magnesium	Below average	Fruits and vegetables	0.624656
Magnesium + Calcium	Below average	Fruits and vegetables	0.705537
Sodium + Calcium	Below average	Fruits and vegetables	0.803164
Barium + Sodium	Above average	Processed food	-0.239156
Chromium + Cobalt	Above average	Processed food	0.224742
Strontium + Magnesium	Above average	Processed food	0.238393
Copper + Potassium	Above average	Processed food	0.247016
Cobalt + Selenium	Above average	Processed food	0.248935
Boron + Selenium	Above average	Processed food	0.250749
Zinc + Magnesium	Above average	Processed food	0.255876
Boron + Magnesium	Above average	Processed food	0.278248
Copper + Calcium	Above average	Processed food	0.286634
Cobalt + Magnesium	Above average	Processed food	0.302908
Selenium + Phosphorus	Above average	Processed food	0.304827
Rubidium + Potassium	Above average	Processed food	0.330985
Copper + Selenium	Above average	Processed food	0.341737
Rubidium + Selenium	Above average	Processed food	0.341895
Selenium + Sodium	Above average	Processed food	0.341974
Zinc + Selenium	Above average	Processed food	0.356459
Cobalt + Manganese	Above average	Processed food	0.361398
Magnesium + Phosphorus	Above average	Processed food	0.366239
Selenium + Calcium	Above average	Processed food	0.371181
Boron + Rubidium	Above average	Processed food	0.381093
Aluminium + Barium	Above average	Processed food	0.427756
Magnesium + Potassium	Above average	Processed food	0.42865
Rubidium + Magnesium	Above average	Processed food	0.431463
Cobalt + Sodium	Above average	Processed food	0.441033
Cobalt + Calcium	Above average	Processed food	0.445055
Sodium + Magnesium	Above average	Processed food	0.474999
Boron + Phosphorus	Above average	Processed food	0.488617
Selenium + Magnesium	Above average	Processed food	0.532546
Magnesium + Calcium	Above average	Processed food	0.543457
Potassium + Calcium	Above average	Processed food	0.59622
Sodium + Potassium	Above average	Processed food	0.612966
Chromium + Manganese	Above average	Processed food	0.716087
Sodium + Calcium	Above average	Processed food	0.766444
Barium + Sodium	Below average	Processed food	-0.275888
Chromium + Cobalt	Below average	Processed food	0.235537
Boron + Phosphorus	Below average	Processed food	0.240733
Boron + Rubidium	Below average	Processed food	0.250948
Copper + Potassium	Below average	Processed food	0.25917
Strontium + Magnesium	Below average	Processed food	0.260413
Aluminium + Barium	Below average	Processed food	0.261135
Boron + Selenium	Below average	Processed food	0.280569
Zinc + Magnesium	Below average	Processed food	0.285294
Copper + Calcium	Below average	Processed food	0.286205
Copper + Selenium	Below average	Processed food	0.298891
Cobalt + Manganese	Below average	Processed food	0.306187
Zinc + Selenium	Below average	Processed food	0.311433
Rubidium + Magnesium	Below average	Processed food	0.331359
Cobalt + Selenium	Below average	Processed food	0.372554
Cobalt + Magnesium	Below average	Processed food	0.391049
Boron + Magnesium	Below average	Processed food	0.400527
Cobalt + Calcium	Below average	Processed food	0.413214
Rubidium + Potassium	Below average	Processed food	0.420323
Rubidium + Selenium	Below average	Processed food	0.42223
Selenium + Phosphorus	Below average	Processed food	0.42957
Cobalt + Sodium	Below average	Processed food	0.432258
Magnesium + Phosphorus	Below average	Processed food	0.55132
Magnesium + Potassium	Below average	Processed food	0.632684
Selenium + Magnesium	Below average	Processed food	0.642105
Chromium + Manganese	Below average	Processed food	0.668657
Sodium + Magnesium	Below average	Processed food	0.672969
Selenium + Sodium	Below average	Processed food	0.673778
Magnesium + Calcium	Below average	Processed food	0.72698
Potassium + Calcium	Below average	Processed food	0.746762
Sodium + Potassium	Below average	Processed food	0.76241
Selenium + Calcium	Below average	Processed food	0.771571
Sodium + Calcium	Below average	Processed food	0.875433
Barium + Sodium	Above average	Snacks	-0.260263
Barium + Calcium	Above average	Snacks	-0.209387
Zinc + Potassium	Above average	Snacks	0.184683
Copper + Potassium	Above average	Snacks	0.184769
Zinc + Sodium	Above average	Snacks	0.188067
Cobalt + Rubidium	Above average	Snacks	0.191147
Iron + Zinc	Above average	Snacks	0.194008
Boron + Rubidium	Above average	Snacks	0.205343
Boron + Calcium	Above average	Snacks	0.206724
Antimony + Calcium	Above average	Snacks	0.208951
Aluminium + Barium	Above average	Snacks	0.214747
Copper + Strontium	Above average	Snacks	0.215573
Zinc + Phosphorus	Above average	Snacks	0.217067
Copper + Sodium	Above average	Snacks	0.21751
Copper + Magnesium	Above average	Snacks	0.219195
Rubidium + Sodium	Above average	Snacks	0.228679
Boron + Strontium	Above average	Snacks	0.235717
Strontium + Potassium	Above average	Snacks	0.243503
Iron + Potassium	Above average	Snacks	0.245479
Sodium + Phosphorus	Above average	Snacks	0.245571
Rubidium + Calcium	Above average	Snacks	0.260117
Copper + Calcium	Above average	Snacks	0.267903
Boron + Phosphorus	Above average	Snacks	0.269588
Copper + Phosphorus	Above average	Snacks	0.277287
Rubidium + Phosphorus	Above average	Snacks	0.288787
Rubidium + Magnesium	Above average	Snacks	0.290366
Cobalt + Magnesium	Above average	Snacks	0.293724
Zinc + Magnesium	Above average	Snacks	0.294173
Zinc + Selenium	Above average	Snacks	0.301873
Zinc + Calcium	Above average	Snacks	0.305316
Strontium + Magnesium	Above average	Snacks	0.309176
Phosphorus + Potassium	Above average	Snacks	0.310035
Chromium + Cobalt	Above average	Snacks	0.317124
Phosphorus + Calcium	Above average	Snacks	0.317225
Aluminium + Manganese	Above average	Snacks	0.319593
Copper + Selenium	Above average	Snacks	0.32164
Aluminium + Cobalt	Above average	Snacks	0.327482
Boron + Magnesium	Above average	Snacks	0.328943
Rubidium + Selenium	Above average	Snacks	0.334184
Aluminium + Chromium	Above average	Snacks	0.360151
Boron + Selenium	Above average	Snacks	0.368848
Selenium + Phosphorus	Above average	Snacks	0.373282
Strontium + Sodium	Above average	Snacks	0.37701
Cobalt + Manganese	Above average	Snacks	0.379828
Magnesium + Phosphorus	Above average	Snacks	0.391628
Cobalt + Sodium	Above average	Snacks	0.40554
Cobalt + Selenium	Above average	Snacks	0.41053
Cobalt + Calcium	Above average	Snacks	0.416921
Strontium + Calcium	Above average	Snacks	0.417278
Cobalt + Strontium	Above average	Snacks	0.422671
Rubidium + Potassium	Above average	Snacks	0.430833
Selenium + Strontium	Above average	Snacks	0.431731
Selenium + Potassium	Above average	Snacks	0.463335
Selenium + Sodium	Above average	Snacks	0.518943
Chromium + Manganese	Above average	Snacks	0.52329
Selenium + Magnesium	Above average	Snacks	0.537408
Magnesium + Potassium	Above average	Snacks	0.579487
Selenium + Calcium	Above average	Snacks	0.59517
Sodium + Magnesium	Above average	Snacks	0.651617
Potassium + Calcium	Above average	Snacks	0.677868
Magnesium + Calcium	Above average	Snacks	0.716728
Sodium + Potassium	Above average	Snacks	0.773611
Sodium + Calcium	Above average	Snacks	0.834552
Barium + Sodium	Below average	Snacks	-0.209474
Barium + Calcium	Below average	Snacks	-0.190877
Boron + Calcium	Below average	Snacks	0.159703
Antimony + Calcium	Below average	Snacks	0.163507
Boron + Strontium	Below average	Snacks	0.188883
Aluminium + Barium	Below average	Snacks	0.20842
Zinc + Sodium	Below average	Snacks	0.213071
Boron + Phosphorus	Below average	Snacks	0.21535
Boron + Rubidium	Below average	Snacks	0.229121
Zinc + Phosphorus	Below average	Snacks	0.246708
Boron + Selenium	Below average	Snacks	0.252773
Selenium + Strontium	Below average	Snacks	0.264225
Aluminium + Chromium	Below average	Snacks	0.268308
Strontium + Potassium	Below average	Snacks	0.271324
Cobalt + Rubidium	Below average	Snacks	0.27273
Zinc + Calcium	Below average	Snacks	0.274971
Rubidium + Sodium	Below average	Snacks	0.278717
Iron + Potassium	Below average	Snacks	0.27952
Zinc + Magnesium	Below average	Snacks	0.280246
Cobalt + Strontium	Below average	Snacks	0.280859
Strontium + Sodium	Below average	Snacks	0.281784
Boron + Magnesium	Below average	Snacks	0.285094
Zinc + Potassium	Below average	Snacks	0.28799
Copper + Strontium	Below average	Snacks	0.288764
Strontium + Magnesium	Below average	Snacks	0.289461
Aluminium + Manganese	Below average	Snacks	0.31183
Strontium + Calcium	Below average	Snacks	0.313847
Rubidium + Calcium	Below average	Snacks	0.323355
Sodium + Phosphorus	Below average	Snacks	0.328245
Copper + Phosphorus	Below average	Snacks	0.330111
Zinc + Selenium	Below average	Snacks	0.340397
Iron + Zinc	Below average	Snacks	0.350294
Aluminium + Cobalt	Below average	Snacks	0.359048
Copper + Selenium	Below average	Snacks	0.364679
Copper + Sodium	Below average	Snacks	0.369539
Rubidium + Magnesium	Below average	Snacks	0.369786
Chromium + Cobalt	Below average	Snacks	0.372988
Cobalt + Magnesium	Below average	Snacks	0.376875
Rubidium + Phosphorus	Below average	Snacks	0.38791
Copper + Calcium	Below average	Snacks	0.397539
Copper + Magnesium	Below average	Snacks	0.398644
Selenium + Phosphorus	Below average	Snacks	0.41496
Phosphorus + Potassium	Below average	Snacks	0.428151
Rubidium + Potassium	Below average	Snacks	0.430013
Copper + Potassium	Below average	Snacks	0.430525
Cobalt + Sodium	Below average	Snacks	0.442174
Phosphorus + Calcium	Below average	Snacks	0.449386
Cobalt + Selenium	Below average	Snacks	0.467759
Cobalt + Calcium	Below average	Snacks	0.47024
Rubidium + Selenium	Below average	Snacks	0.473919
Magnesium + Phosphorus	Below average	Snacks	0.475586
Cobalt + Manganese	Below average	Snacks	0.483895
Sodium + Magnesium	Below average	Snacks	0.56964
Selenium + Potassium	Below average	Snacks	0.57441
Selenium + Magnesium	Below average	Snacks	0.578133
Selenium + Sodium	Below average	Snacks	0.584339
Magnesium + Potassium	Below average	Snacks	0.602731
Selenium + Calcium	Below average	Snacks	0.63661
Magnesium + Calcium	Below average	Snacks	0.641634
Chromium + Manganese	Below average	Snacks	0.686605
Potassium + Calcium	Below average	Snacks	0.725885
Sodium + Potassium	Below average	Snacks	0.73721
Sodium + Calcium	Below average	Snacks	0.832969
