# Supplementary material for: Metallomic profiles of pregnant women living with obesity in the UK: a secondary analysis of UPBEAT
Source: Metallomics. 2025 Aug 12;17(8):mfaf031. doi: 10.1093/mtomcs/mfaf031 (PMC12378400; doi:10.1093/mtomcs/mfaf031)
Supplement: mfaf031_Supplemental_Files [file mfaf031_supplemental_files.zip › suppl_data_table_S7.xlsx]

## Sheet: Sheet1
Variable	Category 1	Category 2	P-value	Adjusted p-value
Cultural food	Above average	Below average	0.5508	1
Age	Below 30	Above 30	0.5306	1
Ethnicity	Black	White	0.9494	1
Ethnicity	Black	Asian	0.0293 *	0.38
Ethnicity	Black	Other	0.0942	1
Ethnicity	White	Asian	0.0406 *	0.49
Ethnicity	White	Other	0.1367	1
Ethnicity	Asian	Other	0.5797	1
Body mass index	Below 35	Above 35	0.6511	1
Living area	Inner city	Suburban or town	0.9412	1
Living area	Inner city	Rural or village	0.0025 **	0.041
Living area	Suburban or town	Rural or village	0.0056 **	0.084
Index of multiple deprivation	Most deprived	Least deprived	0.0219 *	0.31
Parity	Primiparous or multiparous	Nulliparous	0.0024 **	0.041
Fruits and vegetables	Above average	Below average	0.6312	1
Processed food	Above average	Below average	0.4143	1
Snacks	Above average	Below average	0.1688	1
