# Supplementary material for: Metallomic profiles of pregnant women living with obesity in the UK: a secondary analysis of UPBEAT
Source: Metallomics. 2025 Aug 12;17(8):mfaf031. doi: 10.1093/mtomcs/mfaf031 (PMC12378400; doi:10.1093/mtomcs/mfaf031)
Supplement: mfaf031_Supplemental_Files [file mfaf031_supplemental_files.zip › suppl_data_table_S8.xlsx]

## Sheet: Sheet1
Metal element	Number of participants	AIC	BIC	Model fit (R)	Maximum GVIF
Aluminium	531	5219.06	5449.89	0.0499384	3.36719
Antimony	531	941.647	1172.48	0.122418	3.36719
Barium	531	2708.25	2939.09	0.0625567	3.36719
Boron	531	3551.35	3782.18	0.158972	3.36719
Calcium	531	11237.5	11468.3	0.0883033	3.36719
Chromium	531	3884.82	4115.66	0.0401756	3.36719
Cobalt	531	-763.172	-532.335	0.118378	3.36719
Copper	531	7890.99	8121.83	0.125788	3.36719
Iron	531	8154.86	8385.69	0.103362	3.36719
Magnesium	531	9560.86	9791.69	0.0917948	3.36719
Manganese	531	3891.45	4122.29	0.045556	3.36719
Phosphorus	531	11983.3	12214.1	0.284891	3.36719
Potassium	531	12242.3	12473.2	0.0662572	3.36719
Rubidium	531	5304.56	5535.39	0.11116	3.36719
Selenium	531	4417.51	4648.34	0.191596	3.36719
Sodium	531	15254.1	15485	0.0861103	3.36719
Strontium	531	3606.1	3836.94	0.129603	3.36719
Zinc	531	6983.28	7214.12	0.111091	3.36719
