# Supplementary material for: Metallomic profiles of pregnant women living with obesity in the UK: a secondary analysis of UPBEAT
Source: Metallomics. 2025 Aug 12;17(8):mfaf031. doi: 10.1093/mtomcs/mfaf031 (PMC12378400; doi:10.1093/mtomcs/mfaf031)
Supplement: mfaf031_Supplemental_Files [file mfaf031_supplemental_files.zip › suppl_data_table_S9.xlsx]

## Sheet: Aluminium
Variable	Estimate (95% CI)	P-value	Number of participants
Age (years)	0.31 (-0.25 to 0.87)	0.279	531
Alcohol consumed (ref. No)			531
Yes	-2.91 (-18.28 to 12.46)	0.71	14
Asthma (ref. No)			531
Yes	3.23 (-4.14 to 10.61)	0.39	101
Cholesterol (mmol/L)	0.63 (-2.66 to 3.93)	0.707	531
LDL:HDL	-3.21 (-7.36 to 0.93)	0.128	531
Triglycerides (mmol/L)	0.37 (-4.48 to 5.22)	0.882	531
Body mass index (kg/m2)	0.41 (-0.22 to 1.03)	0.205	531
Diastolic blood pressure (mmHg)	-0.22 (-0.68 to 0.24)	0.34	531
Cultural food (dietary score)	-0.90 (-4.98 to 3.18)	0.663	531
Fruits and vegetables (dietary score)	0.42 (-2.39 to 3.22)	0.771	531
Processed food (dietary score)	-0.92 (-4.61 to 2.78)	0.626	531
Snacks (dietary score)	-0.60 (-3.44 to 2.25)	0.681	531
Education (ref. First or higher degree)			531
A level	0.73 (-7.30 to 8.76)	0.859	78
None or General Certificate of Education (GCE)	-3.70 (-12.29 to 4.89)	0.398	88
Vocational qualification	-2.01 (-9.06 to 5.04)	0.575	143
Ethnicity (ref. White)			531
Asian	6.19 (-6.12 to 18.51)	0.324	44
Black	3.88 (-4.82 to 12.58)	0.382	123
Other	11.26 (-1.32 to 23.85)	0.079	26
Folate dose taken alone in the first trimester (ref. Recommended)			531
Above recommended	0.98 (-7.61 to 9.58)	0.822	71
Below recommended	-2.31 (-12.14 to 7.51)	0.643	264
Folate dose taken as multivitamins in the first trimester (ref. Recommended or above)			531
Below recommended	-2.36 (-11.67 to 6.94)	0.618	235
Folate frequency in first trimester (ref. Daily)			531
Less than daily	-6.83 (-19.29 to 5.62)	0.282	28
None	-5.23 (-17.30 to 6.84)	0.395	27
Folate frequency prior to pregnancy (ref. Daily)			531
Less than daily	-6.15 (-17.83 to 5.52)	0.301	19
None	-1.66 (-8.45 to 5.13)	0.631	344
Heart rate (beats per minute)	-0.06 (-0.35 to 0.23)	0.662	531
Sleep per night during weekdays (hours)	1.73 (-0.79 to 4.25)	0.177	531
Sleep per night during weekends (hours)	-1.72 (-3.95 to 0.51)	0.131	531
Hyperemesis (ref. No)			531
Yes	-4.16 (-19.23 to 10.91)	0.588	21
IVF treatment (ref. No)			531
Yes	-18.77 (-52.46 to 14.93)	0.274	10
Index of multiple deprivation	-0.02 (-0.24 to 0.20)	0.869	531
Job situation (ref. Employed)			531
Looking after home or family	-2.40 (-10.53 to 5.73)	0.562	85
Not doing paid work	4.89 (-4.91 to 14.68)	0.327	60
Other	1.10 (-25.02 to 27.22)	0.934	6
Student	5.63 (-10.01 to 21.28)	0.48	20
Living area (ref. Inner city)			531
Rural or village	3.48 (-9.82 to 16.78)	0.607	19
Suburban or town	2.53 (-3.33 to 8.40)	0.396	196
Lower urinary tract infection (ref. No)			531
Yes	-1.73 (-9.70 to 6.24)	0.67	61
Other infections (ref. No)			531
Yes	-4.66 (-16.21 to 6.88)	0.428	30
Ovarian stimulation therapy (ref. No)			531
Yes	12.98 (-17.72 to 43.68)	0.406	14
Parity (ref. Nulliparous)			531
Multiparous	4.98 (-4.20 to 14.16)	0.287	132
Primiparous	-0.56 (-7.54 to 6.42)	0.876	164
Polycistic ovarian syndrome (ref. No)			531
Yes	0.45 (-8.18 to 9.08)	0.919	61
Respiratory infection or Flu (ref. No)			531
Yes	2.16 (-7.84 to 12.15)	0.672	23
Smoking status (ref. Non-smoker)			531
Current smoker	0.84 (-7.82 to 9.50)	0.849	39
Gave up before pregnancy	1.22 (-7.29 to 9.73)	0.778	73
Gave up during pregnancy	6.21 (-3.54 to 15.97)	0.211	47
Systolic blood pressure (mmHg)	0.10 (-0.22 to 0.43)	0.527	531
Type of acommodation (ref. Own house or flat)			531
Council rental	-2.93 (-10.83 to 4.98)	0.468	148
Other	0.44 (-11.16 to 12.04)	0.941	45
Private rental	-0.15 (-7.62 to 7.32)	0.968	181
Vaginal bleeding (ref. No)			531
Yes	1.04 (-6.60 to 8.68)	0.79	112
Vaginal candida (ref. No)			531
Yes	-2.46 (-17.15 to 12.22)	0.742	26

## Sheet: Antimony
Variable	Estimate (95% CI)	P-value	Number of participants
Age (years)	-0.00 (-0.02 to 0.01)	0.74	531
Alcohol consumed (ref. No)			531
Yes	-0.10 (-0.59 to 0.39)	0.683	14
Asthma (ref. No)			531
Yes	0.08 (-0.11 to 0.27)	0.423	101
Cholesterol (mmol/L)	-0.05 (-0.13 to 0.03)	0.238	531
LDL:HDL	0.07 (-0.03 to 0.17)	0.163	531
Triglycerides (mmol/L)	0.03 (-0.07 to 0.13)	0.579	531
Body mass index (kg/m2)	0.01 (-0.01 to 0.02)	0.261	531
Diastolic blood pressure (mmHg)	0.01 (-0.00 to 0.02)	0.078	531
Cultural food (dietary score)	0.08 (-0.01 to 0.17)	0.07	531
Fruits and vegetables (dietary score)	-0.02 (-0.08 to 0.05)	0.616	531
Processed food (dietary score)	0.03 (-0.04 to 0.10)	0.453	531
Snacks (dietary score)	-0.03 (-0.12 to 0.06)	0.53	531
Education (ref. First or higher degree)			531
A level	-0.01 (-0.21 to 0.19)	0.899	78
None or General Certificate of Education (GCE)	-0.14 (-0.34 to 0.06)	0.178	88
Vocational qualification	-0.09 (-0.27 to 0.09)	0.319	143
Ethnicity (ref. White)			531
Asian	0.05 (-0.24 to 0.35)	0.726	44
Black	-0.11 (-0.30 to 0.08)	0.247	123
Other	-0.09 (-0.40 to 0.21)	0.542	26
Folate dose taken alone in the first trimester (ref. Recommended)			531
Above recommended	-0.32 (-0.55 to -0.08)	0.008 **	71
Below recommended	-0.13 (-0.37 to 0.12)	0.307	264
Folate dose taken as multivitamins in the first trimester (ref. Recommended or above)			531
Below recommended	-0.03 (-0.27 to 0.20)	0.773	235
Folate frequency in first trimester (ref. Daily)			531
Less than daily	0.18 (-0.09 to 0.45)	0.183	28
None	0.23 (-0.11 to 0.56)	0.189	27
Folate frequency prior to pregnancy (ref. Daily)			531
Less than daily	-0.11 (-0.52 to 0.31)	0.614	19
None	0.04 (-0.14 to 0.22)	0.682	344
Heart rate (beats per minute)	-0.00 (-0.01 to 0.00)	0.514	531
Sleep per night during weekdays (hours)	0.04 (-0.02 to 0.09)	0.163	531
Sleep per night during weekends (hours)	-0.04 (-0.09 to 0.01)	0.122	531
Hyperemesis (ref. No)			531
Yes	-0.12 (-0.42 to 0.17)	0.408	21
IVF treatment (ref. No)			531
Yes	0.11 (-0.50 to 0.73)	0.72	10
Index of multiple deprivation	-0.00 (-0.01 to 0.00)	0.799	531
Job situation (ref. Employed)			531
Looking after home or family	0.17 (-0.02 to 0.35)	0.076	85
Not doing paid work	-0.12 (-0.40 to 0.15)	0.378	60
Other	-0.32 (-0.79 to 0.15)	0.186	6
Student	0.06 (-0.27 to 0.39)	0.717	20
Living area (ref. Inner city)			531
Rural or village	-0.19 (-0.51 to 0.13)	0.255	19
Suburban or town	-0.25 (-0.41 to -0.08)	0.004 **	196
Lower urinary tract infection (ref. No)			531
Yes	-0.03 (-0.23 to 0.17)	0.762	61
Other infections (ref. No)			531
Yes	0.13 (-0.14 to 0.41)	0.344	30
Ovarian stimulation therapy (ref. No)			531
Yes	0.18 (-0.33 to 0.70)	0.485	14
Parity (ref. Nulliparous)			531
Multiparous	-0.01 (-0.20 to 0.19)	0.942	132
Primiparous	-0.01 (-0.16 to 0.14)	0.885	164
Polycistic ovarian syndrome (ref. No)			531
Yes	-0.12 (-0.33 to 0.09)	0.247	61
Respiratory infection or Flu (ref. No)			531
Yes	0.31 (-0.00 to 0.62)	0.052	23
Smoking status (ref. Non-smoker)			531
Current smoker	-0.21 (-0.50 to 0.08)	0.154	39
Gave up before pregnancy	-0.19 (-0.38 to -0.00)	0.045 *	73
Gave up during pregnancy	0.03 (-0.18 to 0.25)	0.767	47
Systolic blood pressure (mmHg)	-0.01 (-0.02 to 0.00)	0.124	531
Type of acommodation (ref. Own house or flat)			531
Council rental	-0.13 (-0.34 to 0.09)	0.257	148
Other	0.08 (-0.17 to 0.33)	0.512	45
Private rental	-0.07 (-0.25 to 0.10)	0.416	181
Vaginal bleeding (ref. No)			531
Yes	-0.07 (-0.21 to 0.08)	0.356	112
Vaginal candida (ref. No)			531
Yes	0.06 (-0.21 to 0.32)	0.686	26

## Sheet: Barium
Variable	Estimate (95% CI)	P-value	Number of participants
Age (years)	0.04 (-0.01 to 0.08)	0.104	531
Alcohol consumed (ref. No)			531
Yes	-0.25 (-2.98 to 2.48)	0.858	14
Asthma (ref. No)			531
Yes	0.13 (-0.39 to 0.64)	0.622	101
Cholesterol (mmol/L)	0.07 (-0.17 to 0.32)	0.567	531
LDL:HDL	0.16 (-0.14 to 0.46)	0.291	531
Triglycerides (mmol/L)	-0.19 (-0.49 to 0.11)	0.222	531
Body mass index (kg/m2)	0.05 (0.01 to 0.10)	0.027 *	531
Diastolic blood pressure (mmHg)	-0.00 (-0.04 to 0.03)	0.854	531
Cultural food (dietary score)	0.18 (-0.06 to 0.42)	0.141	531
Fruits and vegetables (dietary score)	-0.01 (-0.22 to 0.21)	0.948	531
Processed food (dietary score)	-0.02 (-0.30 to 0.26)	0.88	531
Snacks (dietary score)	-0.04 (-0.25 to 0.18)	0.731	531
Education (ref. First or higher degree)			531
A level	0.31 (-0.22 to 0.85)	0.252	78
None or General Certificate of Education (GCE)	0.16 (-0.44 to 0.75)	0.607	88
Vocational qualification	0.58 (-0.01 to 1.17)	0.055	143
Ethnicity (ref. White)			531
Asian	-0.24 (-0.89 to 0.41)	0.466	44
Black	-0.56 (-1.19 to 0.08)	0.087	123
Other	-0.01 (-0.96 to 0.93)	0.981	26
Folate dose taken alone in the first trimester (ref. Recommended)			531
Above recommended	0.45 (-0.35 to 1.25)	0.272	71
Below recommended	0.21 (-0.62 to 1.04)	0.617	264
Folate dose taken as multivitamins in the first trimester (ref. Recommended or above)			531
Below recommended	-0.16 (-0.90 to 0.59)	0.68	235
Folate frequency in first trimester (ref. Daily)			531
Less than daily	0.26 (-0.50 to 1.02)	0.5	28
None	-0.08 (-1.11 to 0.94)	0.876	27
Folate frequency prior to pregnancy (ref. Daily)			531
Less than daily	-0.23 (-1.19 to 0.73)	0.643	19
None	-0.09 (-0.62 to 0.45)	0.746	344
Heart rate (beats per minute)	-0.02 (-0.04 to 0.00)	0.112	531
Sleep per night during weekdays (hours)	0.07 (-0.10 to 0.23)	0.426	531
Sleep per night during weekends (hours)	-0.03 (-0.18 to 0.11)	0.653	531
Hyperemesis (ref. No)			531
Yes	-0.20 (-1.06 to 0.66)	0.645	21
IVF treatment (ref. No)			531
Yes	0.24 (-3.30 to 3.77)	0.895	10
Index of multiple deprivation	0.01 (-0.01 to 0.03)	0.162	531
Job situation (ref. Employed)			531
Looking after home or family	-0.13 (-0.69 to 0.43)	0.651	85
Not doing paid work	0.01 (-0.70 to 0.72)	0.972	60
Other	0.36 (-1.70 to 2.42)	0.731	6
Student	0.24 (-0.89 to 1.36)	0.678	20
Living area (ref. Inner city)			531
Rural or village	0.87 (-0.15 to 1.88)	0.093	19
Suburban or town	0.72 (0.23 to 1.21)	0.004 **	196
Lower urinary tract infection (ref. No)			531
Yes	-0.16 (-0.94 to 0.61)	0.677	61
Other infections (ref. No)			531
Yes	0.06 (-1.15 to 1.27)	0.923	30
Ovarian stimulation therapy (ref. No)			531
Yes	-0.66 (-2.73 to 1.41)	0.532	14
Parity (ref. Nulliparous)			531
Multiparous	-0.32 (-0.94 to 0.29)	0.304	132
Primiparous	-0.23 (-0.77 to 0.31)	0.398	164
Polycistic ovarian syndrome (ref. No)			531
Yes	0.16 (-0.52 to 0.84)	0.651	61
Respiratory infection or Flu (ref. No)			531
Yes	0.51 (-0.45 to 1.48)	0.298	23
Smoking status (ref. Non-smoker)			531
Current smoker	-0.44 (-1.17 to 0.29)	0.237	39
Gave up before pregnancy	0.11 (-0.66 to 0.88)	0.775	73
Gave up during pregnancy	0.51 (-0.25 to 1.27)	0.189	47
Systolic blood pressure (mmHg)	-0.00 (-0.03 to 0.02)	0.749	531
Type of acommodation (ref. Own house or flat)			531
Council rental	-0.20 (-0.93 to 0.54)	0.597	148
Other	-0.69 (-1.64 to 0.26)	0.154	45
Private rental	-0.53 (-1.18 to 0.12)	0.111	181
Vaginal bleeding (ref. No)			531
Yes	0.10 (-0.42 to 0.61)	0.715	112
Vaginal candida (ref. No)			531
Yes	-0.41 (-1.53 to 0.70)	0.468	26

## Sheet: Boron
Variable	Estimate (95% CI)	P-value	Number of participants
Age (years)	0.40 (0.24 to 0.57)	0 ***	531
Alcohol consumed (ref. No)			531
Yes	-3.01 (-7.68 to 1.66)	0.206	14
Asthma (ref. No)			531
Yes	0.50 (-1.23 to 2.23)	0.568	101
Cholesterol (mmol/L)	0.61 (-0.12 to 1.34)	0.099	531
LDL:HDL	-2.07 (-3.19 to -0.96)	0 ***	531
Triglycerides (mmol/L)	0.24 (-1.16 to 1.65)	0.732	531
Body mass index (kg/m2)	-0.12 (-0.29 to 0.05)	0.157	531
Diastolic blood pressure (mmHg)	-0.07 (-0.19 to 0.06)	0.3	531
Cultural food (dietary score)	0.39 (-0.77 to 1.56)	0.505	531
Fruits and vegetables (dietary score)	1.05 (0.20 to 1.91)	0.016 *	531
Processed food (dietary score)	0.09 (-1.07 to 1.25)	0.875	531
Snacks (dietary score)	-0.70 (-1.64 to 0.25)	0.148	531
Education (ref. First or higher degree)			531
A level	-1.30 (-3.56 to 0.96)	0.259	78
None or General Certificate of Education (GCE)	-0.86 (-3.10 to 1.39)	0.455	88
Vocational qualification	-1.65 (-3.66 to 0.37)	0.109	143
Ethnicity (ref. White)			531
Asian	-1.81 (-4.07 to 0.44)	0.115	44
Black	-1.91 (-4.50 to 0.69)	0.15	123
Other	-1.10 (-4.62 to 2.42)	0.538	26
Folate dose taken alone in the first trimester (ref. Recommended)			531
Above recommended	0.35 (-2.36 to 3.06)	0.802	71
Below recommended	0.97 (-1.26 to 3.19)	0.394	264
Folate dose taken as multivitamins in the first trimester (ref. Recommended or above)			531
Below recommended	1.53 (-0.61 to 3.66)	0.161	235
Folate frequency in first trimester (ref. Daily)			531
Less than daily	-0.26 (-3.97 to 3.44)	0.889	28
None	-3.54 (-6.66 to -0.42)	0.026 *	27
Folate frequency prior to pregnancy (ref. Daily)			531
Less than daily	0.57 (-4.07 to 5.21)	0.809	19
None	-0.21 (-2.10 to 1.69)	0.828	344
Heart rate (beats per minute)	0.01 (-0.08 to 0.10)	0.847	531
Sleep per night during weekdays (hours)	0.09 (-0.66 to 0.85)	0.809	531
Sleep per night during weekends (hours)	-0.02 (-0.72 to 0.67)	0.944	531
Hyperemesis (ref. No)			531
Yes	-0.70 (-4.14 to 2.73)	0.688	21
IVF treatment (ref. No)			531
Yes	-1.77 (-8.27 to 4.73)	0.593	10
Index of multiple deprivation	-0.00 (-0.05 to 0.04)	0.869	531
Job situation (ref. Employed)			531
Looking after home or family	0.31 (-2.23 to 2.86)	0.808	85
Not doing paid work	1.13 (-1.61 to 3.88)	0.418	60
Other	0.89 (-5.75 to 7.53)	0.793	6
Student	1.48 (-2.62 to 5.59)	0.478	20
Living area (ref. Inner city)			531
Rural or village	-1.49 (-5.14 to 2.16)	0.423	19
Suburban or town	-0.64 (-2.24 to 0.97)	0.436	196
Lower urinary tract infection (ref. No)			531
Yes	-1.95 (-4.14 to 0.24)	0.081	61
Other infections (ref. No)			531
Yes	-1.86 (-5.02 to 1.31)	0.25	30
Ovarian stimulation therapy (ref. No)			531
Yes	-0.34 (-6.60 to 5.93)	0.916	14
Parity (ref. Nulliparous)			531
Multiparous	-2.31 (-5.08 to 0.47)	0.103	132
Primiparous	-0.28 (-2.04 to 1.49)	0.759	164
Polycistic ovarian syndrome (ref. No)			531
Yes	-1.69 (-4.00 to 0.61)	0.15	61
Respiratory infection or Flu (ref. No)			531
Yes	2.56 (-3.40 to 8.53)	0.399	23
Smoking status (ref. Non-smoker)			531
Current smoker	0.56 (-2.13 to 3.24)	0.683	39
Gave up before pregnancy	-0.25 (-2.33 to 1.82)	0.812	73
Gave up during pregnancy	-0.67 (-3.34 to 2.00)	0.621	47
Systolic blood pressure (mmHg)	0.06 (-0.03 to 0.15)	0.162	531
Type of acommodation (ref. Own house or flat)			531
Council rental	0.71 (-1.33 to 2.75)	0.497	148
Other	2.22 (-1.13 to 5.57)	0.193	45
Private rental	1.11 (-0.82 to 3.04)	0.258	181
Vaginal bleeding (ref. No)			531
Yes	-0.47 (-2.48 to 1.55)	0.65	112
Vaginal candida (ref. No)			531
Yes	2.65 (-1.34 to 6.63)	0.193	26

## Sheet: Calcium
Variable	Estimate (95% CI)	P-value	Number of participants
Age (years)	201.04 (-29.63 to 431.71)	0.087	531
Alcohol consumed (ref. No)			531
Yes	-2432.38 (-7938.61 to 3073.85)	0.386	14
Asthma (ref. No)			531
Yes	858.57 (-2277.87 to 3995.01)	0.591	101
Cholesterol (mmol/L)	-380.20 (-1645.48 to 885.08)	0.555	531
LDL:HDL	-706.66 (-2404.10 to 990.78)	0.414	531
Triglycerides (mmol/L)	412.54 (-2203.91 to 3028.99)	0.757	531
Body mass index (kg/m2)	-56.34 (-351.92 to 239.23)	0.708	531
Diastolic blood pressure (mmHg)	-48.12 (-229.87 to 133.63)	0.603	531
Cultural food (dietary score)	1947.63 (329.25 to 3566.01)	0.018 *	531
Fruits and vegetables (dietary score)	361.69 (-962.87 to 1686.24)	0.592	531
Processed food (dietary score)	-166.46 (-1591.22 to 1258.29)	0.819	531
Snacks (dietary score)	-300.48 (-1491.86 to 890.90)	0.62	531
Education (ref. First or higher degree)			531
A level	-88.53 (-3605.40 to 3428.35)	0.961	78
None or General Certificate of Education (GCE)	1129.23 (-2451.54 to 4709.99)	0.536	88
Vocational qualification	939.00 (-2121.05 to 3999.04)	0.547	143
Ethnicity (ref. White)			531
Asian	3020.52 (-2340.74 to 8381.79)	0.269	44
Black	-578.67 (-4204.73 to 3047.40)	0.754	123
Other	1991.60 (-2475.89 to 6459.09)	0.381	26
Folate dose taken alone in the first trimester (ref. Recommended)			531
Above recommended	637.22 (-3117.25 to 4391.69)	0.739	71
Below recommended	-1019.09 (-4145.93 to 2107.76)	0.522	264
Folate dose taken as multivitamins in the first trimester (ref. Recommended or above)			531
Below recommended	-1159.93 (-4365.92 to 2046.07)	0.477	235
Folate frequency in first trimester (ref. Daily)			531
Less than daily	-992.48 (-5759.64 to 3774.68)	0.683	28
None	1101.19 (-3978.97 to 6181.34)	0.67	27
Folate frequency prior to pregnancy (ref. Daily)			531
Less than daily	-3497.95 (-8746.88 to 1750.99)	0.191	19
None	-1019.63 (-3512.08 to 1472.82)	0.422	344
Heart rate (beats per minute)	30.41 (-101.52 to 162.33)	0.651	531
Sleep per night during weekdays (hours)	-180.82 (-1060.05 to 698.41)	0.686	531
Sleep per night during weekends (hours)	464.73 (-298.18 to 1227.64)	0.232	531
Hyperemesis (ref. No)			531
Yes	-719.15 (-6416.78 to 4978.49)	0.804	21
IVF treatment (ref. No)			531
Yes	-154.51 (-13034.37 to 12725.36)	0.981	10
Index of multiple deprivation	-26.33 (-92.39 to 39.72)	0.434	531
Job situation (ref. Employed)			531
Looking after home or family	2755.03 (-951.70 to 6461.75)	0.145	85
Not doing paid work	1172.63 (-2940.70 to 5285.97)	0.576	60
Other	-137.32 (-22150.71 to 21876.08)	0.99	6
Student	-140.35 (-4910.81 to 4630.10)	0.954	20
Living area (ref. Inner city)			531
Rural or village	-2597.87 (-8184.50 to 2988.75)	0.361	19
Suburban or town	-1408.61 (-4138.13 to 1320.92)	0.311	196
Lower urinary tract infection (ref. No)			531
Yes	752.24 (-2719.53 to 4224.01)	0.67	61
Other infections (ref. No)			531
Yes	-689.82 (-5630.61 to 4250.98)	0.784	30
Ovarian stimulation therapy (ref. No)			531
Yes	-141.81 (-11103.40 to 10819.78)	0.98	14
Parity (ref. Nulliparous)			531
Multiparous	-6032.62 (-9496.23 to -2569.01)	0.001 ***	132
Primiparous	-3057.84 (-5840.42 to -275.26)	0.031 *	164
Polycistic ovarian syndrome (ref. No)			531
Yes	-1169.43 (-4114.70 to 1775.84)	0.436	61
Respiratory infection or Flu (ref. No)			531
Yes	4954.82 (-1402.20 to 11311.84)	0.126	23
Smoking status (ref. Non-smoker)			531
Current smoker	1120.39 (-2884.40 to 5125.18)	0.583	39
Gave up before pregnancy	-1805.66 (-4872.39 to 1261.06)	0.248	73
Gave up during pregnancy	997.63 (-2322.91 to 4318.17)	0.555	47
Systolic blood pressure (mmHg)	72.94 (-48.35 to 194.24)	0.238	531
Type of acommodation (ref. Own house or flat)			531
Council rental	3525.28 (415.33 to 6635.22)	0.026 *	148
Other	816.17 (-4331.43 to 5963.78)	0.756	45
Private rental	2529.42 (127.67 to 4931.18)	0.039 *	181
Vaginal bleeding (ref. No)			531
Yes	-149.92 (-2896.08 to 2596.24)	0.915	112
Vaginal candida (ref. No)			531
Yes	68.65 (-4647.63 to 4784.94)	0.977	26

## Sheet: Chromium
Variable	Estimate (95% CI)	P-value	Number of participants
Age (years)	0.03 (-0.13 to 0.19)	0.707	531
Alcohol consumed (ref. No)			531
Yes	-2.16 (-8.06 to 3.74)	0.472	14
Asthma (ref. No)			531
Yes	-1.07 (-2.48 to 0.34)	0.137	101
Cholesterol (mmol/L)	-0.18 (-0.93 to 0.58)	0.645	531
LDL:HDL	0.19 (-0.85 to 1.22)	0.722	531
Triglycerides (mmol/L)	0.30 (-1.23 to 1.84)	0.698	531
Body mass index (kg/m2)	-0.02 (-0.16 to 0.11)	0.742	531
Diastolic blood pressure (mmHg)	-0.07 (-0.18 to 0.04)	0.218	531
Cultural food (dietary score)	0.38 (-1.24 to 2.00)	0.645	531
Fruits and vegetables (dietary score)	-0.20 (-1.02 to 0.62)	0.63	531
Processed food (dietary score)	-0.03 (-0.86 to 0.80)	0.942	531
Snacks (dietary score)	-0.46 (-1.22 to 0.29)	0.23	531
Education (ref. First or higher degree)			531
A level	-0.57 (-2.44 to 1.30)	0.55	78
None or General Certificate of Education (GCE)	1.10 (-1.74 to 3.93)	0.448	88
Vocational qualification	0.64 (-1.22 to 2.50)	0.5	143
Ethnicity (ref. White)			531
Asian	2.02 (-0.45 to 4.49)	0.108	44
Black	0.61 (-1.62 to 2.84)	0.591	123
Other	0.84 (-2.33 to 4.01)	0.603	26
Folate dose taken alone in the first trimester (ref. Recommended)			531
Above recommended	1.20 (-0.95 to 3.35)	0.274	71
Below recommended	0.20 (-1.83 to 2.22)	0.849	264
Folate dose taken as multivitamins in the first trimester (ref. Recommended or above)			531
Below recommended	-1.18 (-3.31 to 0.95)	0.276	235
Folate frequency in first trimester (ref. Daily)			531
Less than daily	0.19 (-3.00 to 3.37)	0.909	28
None	0.04 (-3.46 to 3.55)	0.981	27
Folate frequency prior to pregnancy (ref. Daily)			531
Less than daily	1.65 (-1.75 to 5.06)	0.34	19
None	-0.05 (-1.72 to 1.63)	0.957	344
Heart rate (beats per minute)	-0.06 (-0.14 to 0.02)	0.169	531
Sleep per night during weekdays (hours)	0.08 (-0.64 to 0.79)	0.83	531
Sleep per night during weekends (hours)	-0.14 (-0.82 to 0.53)	0.678	531
Hyperemesis (ref. No)			531
Yes	-0.23 (-4.10 to 3.63)	0.906	21
IVF treatment (ref. No)			531
Yes	0.64 (-6.09 to 7.37)	0.852	10
Index of multiple deprivation	-0.02 (-0.07 to 0.02)	0.26	531
Job situation (ref. Employed)			531
Looking after home or family	-1.28 (-3.62 to 1.05)	0.281	85
Not doing paid work	-0.15 (-2.47 to 2.17)	0.899	60
Other	0.81 (-5.87 to 7.48)	0.812	6
Student	0.06 (-4.05 to 4.17)	0.977	20
Living area (ref. Inner city)			531
Rural or village	0.27 (-4.43 to 4.97)	0.909	19
Suburban or town	0.49 (-1.06 to 2.05)	0.531	196
Lower urinary tract infection (ref. No)			531
Yes	0.27 (-1.70 to 2.25)	0.786	61
Other infections (ref. No)			531
Yes	-0.45 (-2.93 to 2.02)	0.719	30
Ovarian stimulation therapy (ref. No)			531
Yes	-1.34 (-8.32 to 5.64)	0.705	14
Parity (ref. Nulliparous)			531
Multiparous	0.33 (-2.02 to 2.67)	0.785	132
Primiparous	0.44 (-1.41 to 2.28)	0.644	164
Polycistic ovarian syndrome (ref. No)			531
Yes	-0.24 (-2.21 to 1.74)	0.814	61
Respiratory infection or Flu (ref. No)			531
Yes	-0.97 (-4.00 to 2.06)	0.53	23
Smoking status (ref. Non-smoker)			531
Current smoker	1.82 (-1.54 to 5.19)	0.288	39
Gave up before pregnancy	0.54 (-1.26 to 2.33)	0.556	73
Gave up during pregnancy	0.72 (-1.75 to 3.18)	0.568	47
Systolic blood pressure (mmHg)	0.03 (-0.05 to 0.12)	0.471	531
Type of acommodation (ref. Own house or flat)			531
Council rental	0.97 (-1.25 to 3.20)	0.391	148
Other	1.09 (-1.87 to 4.06)	0.469	45
Private rental	0.66 (-0.86 to 2.18)	0.394	181
Vaginal bleeding (ref. No)			531
Yes	-0.40 (-1.98 to 1.17)	0.616	112
Vaginal candida (ref. No)			531
Yes	0.30 (-2.54 to 3.14)	0.837	26

## Sheet: Cobalt
Variable	Estimate (95% CI)	P-value	Number of participants
Age (years)	-0.00 (-0.00 to 0.00)	0.715	531
Alcohol consumed (ref. No)			531
Yes	-0.02 (-0.10 to 0.06)	0.619	14
Asthma (ref. No)			531
Yes	-0.01 (-0.04 to 0.02)	0.51	101
Cholesterol (mmol/L)	0.01 (-0.00 to 0.02)	0.181	531
LDL:HDL	-0.02 (-0.04 to -0.00)	0.019 *	531
Triglycerides (mmol/L)	-0.00 (-0.03 to 0.02)	0.725	531
Body mass index (kg/m2)	-0.00 (-0.00 to 0.00)	0.789	531
Diastolic blood pressure (mmHg)	-0.00 (-0.00 to 0.00)	0.192	531
Cultural food (dietary score)	0.00 (-0.01 to 0.02)	0.725	531
Fruits and vegetables (dietary score)	0.01 (0.00 to 0.03)	0.045 *	531
Processed food (dietary score)	-0.02 (-0.03 to -0.00)	0.048 *	531
Snacks (dietary score)	0.01 (-0.01 to 0.03)	0.374	531
Education (ref. First or higher degree)			531
A level	-0.02 (-0.06 to 0.02)	0.288	78
None or General Certificate of Education (GCE)	-0.01 (-0.04 to 0.03)	0.739	88
Vocational qualification	0.00 (-0.03 to 0.03)	0.97	143
Ethnicity (ref. White)			531
Asian	0.02 (-0.03 to 0.08)	0.393	44
Black	0.04 (0.00 to 0.08)	0.033 *	123
Other	-0.02 (-0.08 to 0.04)	0.506	26
Folate dose taken alone in the first trimester (ref. Recommended)			531
Above recommended	0.03 (-0.01 to 0.07)	0.111	71
Below recommended	0.00 (-0.04 to 0.04)	0.895	264
Folate dose taken as multivitamins in the first trimester (ref. Recommended or above)			531
Below recommended	0.00 (-0.03 to 0.04)	0.961	235
Folate frequency in first trimester (ref. Daily)			531
Less than daily	-0.03 (-0.09 to 0.03)	0.277	28
None	-0.01 (-0.09 to 0.06)	0.695	27
Folate frequency prior to pregnancy (ref. Daily)			531
Less than daily	0.02 (-0.05 to 0.09)	0.621	19
None	0.00 (-0.03 to 0.03)	0.976	344
Heart rate (beats per minute)	0.00 (-0.00 to 0.00)	0.501	531
Sleep per night during weekdays (hours)	0.01 (-0.00 to 0.02)	0.206	531
Sleep per night during weekends (hours)	-0.01 (-0.02 to -0.00)	0.046 *	531
Hyperemesis (ref. No)			531
Yes	-0.00 (-0.10 to 0.09)	0.949	21
IVF treatment (ref. No)			531
Yes	-0.01 (-0.14 to 0.13)	0.902	10
Index of multiple deprivation	-0.00 (-0.00 to 0.00)	0.173	531
Job situation (ref. Employed)			531
Looking after home or family	-0.00 (-0.04 to 0.04)	0.969	85
Not doing paid work	-0.01 (-0.05 to 0.03)	0.7	60
Other	0.03 (-0.05 to 0.10)	0.49	6
Student	-0.03 (-0.10 to 0.03)	0.332	20
Living area (ref. Inner city)			531
Rural or village	0.02 (-0.05 to 0.08)	0.646	19
Suburban or town	-0.01 (-0.03 to 0.02)	0.721	196
Lower urinary tract infection (ref. No)			531
Yes	0.01 (-0.03 to 0.04)	0.701	61
Other infections (ref. No)			531
Yes	-0.01 (-0.05 to 0.03)	0.534	30
Ovarian stimulation therapy (ref. No)			531
Yes	-0.04 (-0.15 to 0.07)	0.436	14
Parity (ref. Nulliparous)			531
Multiparous	-0.00 (-0.04 to 0.03)	0.835	132
Primiparous	0.01 (-0.02 to 0.03)	0.716	164
Polycistic ovarian syndrome (ref. No)			531
Yes	-0.00 (-0.04 to 0.04)	0.982	61
Respiratory infection or Flu (ref. No)			531
Yes	0.01 (-0.05 to 0.07)	0.798	23
Smoking status (ref. Non-smoker)			531
Current smoker	0.04 (-0.02 to 0.09)	0.233	39
Gave up before pregnancy	-0.02 (-0.05 to 0.01)	0.205	73
Gave up during pregnancy	-0.02 (-0.06 to 0.01)	0.194	47
Systolic blood pressure (mmHg)	0.00 (-0.00 to 0.00)	0.521	531
Type of acommodation (ref. Own house or flat)			531
Council rental	0.02 (-0.02 to 0.05)	0.315	148
Other	-0.00 (-0.05 to 0.05)	0.941	45
Private rental	0.02 (-0.02 to 0.05)	0.319	181
Vaginal bleeding (ref. No)			531
Yes	-0.00 (-0.03 to 0.02)	0.737	112
Vaginal candida (ref. No)			531
Yes	-0.02 (-0.09 to 0.05)	0.617	26

## Sheet: Copper
Variable	Estimate (95% CI)	P-value	Number of participants
Age (years)	-3.44 (-15.36 to 8.47)	0.57	531
Alcohol consumed (ref. No)			531
Yes	-31.10 (-310.64 to 248.45)	0.827	14
Asthma (ref. No)			531
Yes	-9.35 (-153.93 to 135.23)	0.899	101
Cholesterol (mmol/L)	68.90 (12.14 to 125.66)	0.017 *	531
LDL:HDL	-55.19 (-131.26 to 20.89)	0.155	531
Triglycerides (mmol/L)	-9.35 (-120.81 to 102.10)	0.869	531
Body mass index (kg/m2)	21.40 (9.11 to 33.69)	0.001 ***	531
Diastolic blood pressure (mmHg)	1.23 (-7.54 to 10.01)	0.783	531
Cultural food (dietary score)	8.80 (-52.97 to 70.57)	0.78	531
Fruits and vegetables (dietary score)	34.55 (-14.62 to 83.71)	0.168	531
Processed food (dietary score)	-24.51 (-83.21 to 34.19)	0.412	531
Snacks (dietary score)	18.04 (-43.51 to 79.58)	0.565	531
Education (ref. First or higher degree)			531
A level	-61.22 (-220.41 to 97.98)	0.45	78
None or General Certificate of Education (GCE)	88.23 (-74.95 to 251.41)	0.289	88
Vocational qualification	14.87 (-113.65 to 143.39)	0.82	143
Ethnicity (ref. White)			531
Asian	109.52 (-95.66 to 314.71)	0.295	44
Black	26.29 (-125.09 to 177.67)	0.733	123
Other	-26.39 (-228.07 to 175.30)	0.797	26
Folate dose taken alone in the first trimester (ref. Recommended)			531
Above recommended	47.94 (-153.88 to 249.75)	0.641	71
Below recommended	116.35 (-28.02 to 260.72)	0.114	264
Folate dose taken as multivitamins in the first trimester (ref. Recommended or above)			531
Below recommended	46.67 (-115.70 to 209.04)	0.572	235
Folate frequency in first trimester (ref. Daily)			531
Less than daily	-127.16 (-344.51 to 90.19)	0.251	28
None	19.34 (-224.48 to 263.16)	0.876	27
Folate frequency prior to pregnancy (ref. Daily)			531
Less than daily	-121.12 (-390.90 to 148.65)	0.378	19
None	54.85 (-84.19 to 193.89)	0.439	344
Heart rate (beats per minute)	2.97 (-3.19 to 9.14)	0.344	531
Sleep per night during weekdays (hours)	-6.90 (-54.14 to 40.33)	0.774	531
Sleep per night during weekends (hours)	0.78 (-43.09 to 44.65)	0.972	531
Hyperemesis (ref. No)			531
Yes	179.59 (-79.11 to 438.30)	0.173	21
IVF treatment (ref. No)			531
Yes	-184.85 (-639.10 to 269.39)	0.424	10
Index of multiple deprivation	-1.13 (-4.38 to 2.11)	0.492	531
Job situation (ref. Employed)			531
Looking after home or family	152.70 (3.52 to 301.88)	0.045 *	85
Not doing paid work	57.30 (-154.90 to 269.50)	0.596	60
Other	-128.56 (-511.72 to 254.60)	0.51	6
Student	122.15 (-142.36 to 386.67)	0.365	20
Living area (ref. Inner city)			531
Rural or village	-27.55 (-279.50 to 224.41)	0.83	19
Suburban or town	3.05 (-120.15 to 126.26)	0.961	196
Lower urinary tract infection (ref. No)			531
Yes	30.48 (-139.63 to 200.59)	0.725	61
Other infections (ref. No)			531
Yes	73.47 (-160.00 to 306.94)	0.537	30
Ovarian stimulation therapy (ref. No)			531
Yes	21.78 (-320.74 to 364.31)	0.901	14
Parity (ref. Nulliparous)			531
Multiparous	-93.44 (-250.86 to 63.99)	0.244	132
Primiparous	-47.18 (-170.16 to 75.81)	0.451	164
Polycistic ovarian syndrome (ref. No)			531
Yes	15.58 (-121.69 to 152.85)	0.824	61
Respiratory infection or Flu (ref. No)			531
Yes	127.40 (-67.96 to 322.75)	0.201	23
Smoking status (ref. Non-smoker)			531
Current smoker	-13.62 (-181.06 to 153.81)	0.873	39
Gave up before pregnancy	30.14 (-119.81 to 180.09)	0.693	73
Gave up during pregnancy	-115.09 (-260.59 to 30.42)	0.121	47
Systolic blood pressure (mmHg)	1.26 (-4.56 to 7.09)	0.67	531
Type of acommodation (ref. Own house or flat)			531
Council rental	9.25 (-161.40 to 179.90)	0.915	148
Other	3.63 (-183.54 to 190.80)	0.97	45
Private rental	-69.18 (-196.58 to 58.21)	0.286	181
Vaginal bleeding (ref. No)			531
Yes	17.61 (-107.15 to 142.37)	0.782	112
Vaginal candida (ref. No)			531
Yes	63.61 (-166.14 to 293.36)	0.587	26

## Sheet: Iron
Variable	Estimate (95% CI)	P-value	Number of participants
Age (years)	16.82 (4.21 to 29.43)	0.009 **	531
Alcohol consumed (ref. No)			531
Yes	-235.36 (-566.17 to 95.45)	0.163	14
Asthma (ref. No)			531
Yes	-39.62 (-175.99 to 96.74)	0.568	101
Cholesterol (mmol/L)	-43.28 (-109.18 to 22.63)	0.198	531
LDL:HDL	-64.14 (-143.48 to 15.19)	0.113	531
Triglycerides (mmol/L)	63.37 (-45.51 to 172.25)	0.253	531
Body mass index (kg/m2)	-15.86 (-25.53 to -6.20)	0.001 **	531
Diastolic blood pressure (mmHg)	-5.87 (-14.80 to 3.06)	0.197	531
Cultural food (dietary score)	38.96 (-33.56 to 111.48)	0.292	531
Fruits and vegetables (dietary score)	-6.21 (-69.46 to 57.05)	0.847	531
Processed food (dietary score)	53.50 (-34.23 to 141.23)	0.231	531
Snacks (dietary score)	-94.19 (-181.40 to -6.98)	0.034 *	531
Education (ref. First or higher degree)			531
A level	-77.92 (-267.37 to 111.52)	0.419	78
None or General Certificate of Education (GCE)	-39.02 (-204.06 to 126.02)	0.642	88
Vocational qualification	11.65 (-137.32 to 160.61)	0.878	143
Ethnicity (ref. White)			531
Asian	-82.59 (-309.22 to 144.04)	0.474	44
Black	-82.29 (-251.57 to 87.00)	0.34	123
Other	-101.66 (-365.33 to 162.02)	0.449	26
Folate dose taken alone in the first trimester (ref. Recommended)			531
Above recommended	-2.54 (-187.06 to 181.97)	0.978	71
Below recommended	-9.76 (-213.68 to 194.17)	0.925	264
Folate dose taken as multivitamins in the first trimester (ref. Recommended or above)			531
Below recommended	-68.38 (-264.45 to 127.68)	0.493	235
Folate frequency in first trimester (ref. Daily)			531
Less than daily	-110.63 (-295.97 to 74.71)	0.241	28
None	44.86 (-211.33 to 301.05)	0.731	27
Folate frequency prior to pregnancy (ref. Daily)			531
Less than daily	-19.52 (-243.57 to 204.53)	0.864	19
None	138.33 (9.88 to 266.78)	0.035 *	344
Heart rate (beats per minute)	-5.15 (-11.53 to 1.24)	0.114	531
Sleep per night during weekdays (hours)	16.62 (-28.08 to 61.32)	0.465	531
Sleep per night during weekends (hours)	-5.43 (-45.37 to 34.52)	0.79	531
Hyperemesis (ref. No)			531
Yes	123.49 (-175.01 to 421.98)	0.417	21
IVF treatment (ref. No)			531
Yes	317.35 (-125.46 to 760.16)	0.16	10
Index of multiple deprivation	-2.25 (-6.65 to 2.15)	0.315	531
Job situation (ref. Employed)			531
Looking after home or family	41.11 (-106.75 to 188.97)	0.585	85
Not doing paid work	72.79 (-169.95 to 315.54)	0.556	60
Other	293.65 (-158.88 to 746.18)	0.203	6
Student	167.70 (-146.01 to 481.41)	0.294	20
Living area (ref. Inner city)			531
Rural or village	98.23 (-148.86 to 345.31)	0.435	19
Suburban or town	69.65 (-66.15 to 205.45)	0.314	196
Lower urinary tract infection (ref. No)			531
Yes	7.88 (-170.26 to 186.02)	0.931	61
Other infections (ref. No)			531
Yes	-76.89 (-318.09 to 164.31)	0.531	30
Ovarian stimulation therapy (ref. No)			531
Yes	-326.94 (-741.90 to 88.02)	0.122	14
Parity (ref. Nulliparous)			531
Multiparous	-218.29 (-396.58 to -39.99)	0.017 *	132
Primiparous	-37.52 (-167.13 to 92.08)	0.57	164
Polycistic ovarian syndrome (ref. No)			531
Yes	115.64 (-55.14 to 286.41)	0.184	61
Respiratory infection or Flu (ref. No)			531
Yes	24.58 (-173.51 to 222.67)	0.807	23
Smoking status (ref. Non-smoker)			531
Current smoker	-1.51 (-230.43 to 227.41)	0.99	39
Gave up before pregnancy	-45.41 (-187.44 to 96.63)	0.53	73
Gave up during pregnancy	-35.76 (-243.87 to 172.35)	0.736	47
Systolic blood pressure (mmHg)	4.36 (-2.58 to 11.30)	0.218	531
Type of acommodation (ref. Own house or flat)			531
Council rental	17.81 (-146.37 to 181.99)	0.831	148
Other	100.95 (-164.31 to 366.21)	0.455	45
Private rental	39.40 (-96.07 to 174.87)	0.568	181
Vaginal bleeding (ref. No)			531
Yes	-65.01 (-179.30 to 49.29)	0.264	112
Vaginal candida (ref. No)			531
Yes	-190.07 (-564.39 to 184.25)	0.319	26

## Sheet: Magnesium
Variable	Estimate (95% CI)	P-value	Number of participants
Age (years)	43.53 (-7.65 to 94.72)	0.095	531
Alcohol consumed (ref. No)			531
Yes	-1009.53 (-2388.31 to 369.25)	0.151	14
Asthma (ref. No)			531
Yes	5.59 (-600.78 to 611.95)	0.986	101
Cholesterol (mmol/L)	-244.62 (-513.02 to 23.78)	0.074	531
LDL:HDL	-11.12 (-393.44 to 371.20)	0.954	531
Triglycerides (mmol/L)	505.10 (37.06 to 973.15)	0.034 *	531
Body mass index (kg/m2)	12.21 (-50.34 to 74.77)	0.701	531
Diastolic blood pressure (mmHg)	4.76 (-39.76 to 49.27)	0.834	531
Cultural food (dietary score)	200.84 (-244.24 to 645.92)	0.376	531
Fruits and vegetables (dietary score)	112.47 (-181.31 to 406.24)	0.452	531
Processed food (dietary score)	-160.07 (-459.58 to 139.43)	0.294	531
Snacks (dietary score)	6.02 (-303.91 to 315.95)	0.97	531
Education (ref. First or higher degree)			531
A level	-521.99 (-1364.50 to 320.53)	0.224	78
None or General Certificate of Education (GCE)	-247.79 (-927.80 to 432.22)	0.474	88
Vocational qualification	-339.38 (-963.96 to 285.19)	0.286	143
Ethnicity (ref. White)			531
Asian	-830.13 (-1865.17 to 204.92)	0.116	44
Black	-266.69 (-1183.34 to 649.96)	0.568	123
Other	-88.03 (-1296.73 to 1120.66)	0.886	26
Folate dose taken alone in the first trimester (ref. Recommended)			531
Above recommended	-70.45 (-880.98 to 740.07)	0.864	71
Below recommended	-87.51 (-815.47 to 640.45)	0.813	264
Folate dose taken as multivitamins in the first trimester (ref. Recommended or above)			531
Below recommended	201.61 (-545.29 to 948.51)	0.596	235
Folate frequency in first trimester (ref. Daily)			531
Less than daily	-27.58 (-999.72 to 944.57)	0.956	28
None	119.13 (-993.54 to 1231.80)	0.833	27
Folate frequency prior to pregnancy (ref. Daily)			531
Less than daily	-254.88 (-1507.68 to 997.92)	0.69	19
None	-155.02 (-708.20 to 398.15)	0.582	344
Heart rate (beats per minute)	-2.27 (-34.27 to 29.74)	0.889	531
Sleep per night during weekdays (hours)	-72.96 (-279.65 to 133.73)	0.488	531
Sleep per night during weekends (hours)	41.99 (-132.96 to 216.94)	0.637	531
Hyperemesis (ref. No)			531
Yes	915.11 (-1090.94 to 2921.17)	0.371	21
IVF treatment (ref. No)			531
Yes	273.85 (-2874.83 to 3422.54)	0.864	10
Index of multiple deprivation	-2.90 (-18.15 to 12.36)	0.709	531
Job situation (ref. Employed)			531
Looking after home or family	282.07 (-407.27 to 971.41)	0.422	85
Not doing paid work	643.09 (-103.11 to 1389.30)	0.091	60
Other	471.33 (-1764.86 to 2707.53)	0.679	6
Student	-302.99 (-1528.49 to 922.51)	0.627	20
Living area (ref. Inner city)			531
Rural or village	-1022.80 (-2365.42 to 319.83)	0.135	19
Suburban or town	-514.56 (-1060.47 to 31.35)	0.065	196
Lower urinary tract infection (ref. No)			531
Yes	-106.95 (-983.78 to 769.88)	0.811	61
Other infections (ref. No)			531
Yes	-100.00 (-1415.44 to 1215.44)	0.881	30
Ovarian stimulation therapy (ref. No)			531
Yes	-123.10 (-2669.21 to 2423.01)	0.924	14
Parity (ref. Nulliparous)			531
Multiparous	-942.89 (-1690.91 to -194.88)	0.014 *	132
Primiparous	-507.96 (-1112.58 to 96.67)	0.099	164
Polycistic ovarian syndrome (ref. No)			531
Yes	-27.29 (-835.27 to 780.69)	0.947	61
Respiratory infection or Flu (ref. No)			531
Yes	905.11 (-524.36 to 2334.57)	0.214	23
Smoking status (ref. Non-smoker)			531
Current smoker	-441.07 (-1281.98 to 399.84)	0.303	39
Gave up before pregnancy	-420.12 (-1040.26 to 200.01)	0.184	73
Gave up during pregnancy	72.51 (-815.11 to 960.14)	0.873	47
Systolic blood pressure (mmHg)	-24.64 (-52.60 to 3.32)	0.084	531
Type of acommodation (ref. Own house or flat)			531
Council rental	-337.81 (-1031.23 to 355.61)	0.339	148
Other	-770.91 (-1743.80 to 201.98)	0.12	45
Private rental	-96.44 (-680.06 to 487.18)	0.746	181
Vaginal bleeding (ref. No)			531
Yes	-183.46 (-774.95 to 408.03)	0.543	112
Vaginal candida (ref. No)			531
Yes	522.53 (-774.47 to 1819.52)	0.429	26

[truncated: 8 more sheets: Manganese, Phosphorus, Potassium, Rubidium, Selenium, Sodium, Strontium, Zinc]
