# Supplementary material for: Metallomic profiles of pregnant women living with obesity in the UK: a secondary analysis of UPBEAT
Source: Metallomics. 2025 Aug 12;17(8):mfaf031. doi: 10.1093/mtomcs/mfaf031 (PMC12378400; doi:10.1093/mtomcs/mfaf031)
Supplement: mfaf031_Supplemental_Files [file mfaf031_supplemental_files.zip › Table_1.xlsx]

## Sheet: sheet 1
	Antepartum haemorrhage after 34 weeks of gestation (ref.: Yes) Total N = 683; Ref. N = 22; Contrast N = 661	Antepartum haemorrhage after 34 weeks of gestation (ref.: Yes) Total N = 683; Event N = 22; Ref. N = 661	Antepartum haemorrhage after 34 weeks of gestation (ref.: Yes) Total N = 683; Event N = 22; Ref. N = 661	Antepartum haemorrhage after 34 weeks of gestation (ref.: Yes) Total N = 683; Event N = 22; Ref. N = 661
Metal element	OR	95% CI	p-value	q-value
Aluminium (μg/L)	1.39	0.91, 2.01	0.085	0.5
Antimony (μg/L)	0.99	0.54, 1.73	>0.9	>0.9
Barium (μg/L)	1.17	0.73, 1.72	0.4	0.8
Boron (μg/L)	1.03	0.54, 1.78	>0.9	>0.9
Calcium (μg/L)	0.75	0.30, 1.79	0.5	0.9
Chromium (μg/L)	0.55	0.18, 1.28	0.2	0.6
Cobalt (μg/L)	0.37	0.13, 0.89	0.038*	0.4
Copper (μg/L)	1.48	0.81, 2.77	0.2	0.6
Iron (μg/L)	1.05	0.50, 1.91	0.9	>0.9
Magnesium (μg/L)	1.06	0.43, 2.57	>0.9	>0.9
Manganese (μg/L)	4.62	2.06, 12.4	<0.001***	0.027
Phosphorus (μg/L)	1.24	0.45, 3.36	0.7	>0.9
Potassium (μg/L)	1.15	0.52, 1.90	0.6	>0.9
Rubidium (μg/L)	1.16	0.60, 2.19	0.6	>0.9
Selenium (μg/L)	1.58	0.80, 2.69	0.12	0.5
Strontium (μg/L)	1.55	1.11, 2.17	0.008**	0.12
Zinc (μg/L)	0.59	0.26, 1.23	0.2	0.6
OR = Odds Ratio, CI = Confidence Interval	OR = Odds Ratio, CI = Confidence Interval	OR = Odds Ratio, CI = Confidence Interval	OR = Odds Ratio, CI = Confidence Interval	OR = Odds Ratio, CI = Confidence Interval
*p<0.05; **p<0.01; ***p<0.001	*p<0.05; **p<0.01; ***p<0.001	*p<0.05; **p<0.01; ***p<0.001	*p<0.05; **p<0.01; ***p<0.001	*p<0.05; **p<0.01; ***p<0.001
False discovery rate correction for multiple testing	False discovery rate correction for multiple testing	False discovery rate correction for multiple testing	False discovery rate correction for multiple testing	False discovery rate correction for multiple testing
