# Supplementary material for: Metallomic profiles of pregnant women living with obesity in the UK: a secondary analysis of UPBEAT
Source: Metallomics. 2025 Aug 12;17(8):mfaf031. doi: 10.1093/mtomcs/mfaf031 (PMC12378400; doi:10.1093/mtomcs/mfaf031)
Supplement: mfaf031_Supplemental_Files [file mfaf031_supplemental_files.zip › Table_2.xlsx]

## Sheet: sheet 1
	Neonate admitted into the neonatal intensive care unit (NICU) (ref.: Yes) Total N = 698; Ref. N = 56; Contrast N = 642	Neonate admitted into the neonatal intensive care unit (NICU) (ref.: Yes) Total N = 698; Event N = 56; Ref. N = 642	Neonate admitted into the neonatal intensive care unit (NICU) (ref.: Yes) Total N = 698; Event N = 56; Ref. N = 642	Neonate admitted into the neonatal intensive care unit (NICU) (ref.: Yes) Total N = 698; Event N = 56; Ref. N = 642
Metal element	OR	95% CI	p-value	q-value
Aluminium (μg/L)	0.73	0.41, 1.12	0.2	0.6
Antimony (μg/L)	0.88	0.62, 1.21	0.4	0.7
Barium (μg/L)	0.71	0.41, 1.09	0.2	0.5
Boron (μg/L)	0.96	0.64, 1.38	0.8	>0.9
Calcium (μg/L)	1.23	0.72, 2.21	0.5	0.7
Chromium (μg/L)	0.99	0.52, 1.68	>0.9	>0.9
Cobalt (μg/L)	0.89	0.52, 1.35	0.7	0.9
Copper (μg/L)	1.13	0.79, 1.60	0.5	0.7
Iron (μg/L)	1.29	0.90, 1.77	0.13	0.5
Magnesium (μg/L)	0.61	0.39, 0.94	0.029*	0.3
Manganese (μg/L)	1.1	0.61, 2.02	0.8	>0.9
Phosphorus (μg/L)	2.83	1.75, 4.67	<0.001***	0.001
Potassium (μg/L)	1.01	0.56, 1.61	>0.9	>0.9
Rubidium (μg/L)	0.74	0.48, 1.12	0.2	0.5
Selenium (μg/L)	0.63	0.35, 1.09	0.11	0.5
Strontium (μg/L)	1.19	0.83, 1.55	0.3	0.7
Zinc (μg/L)	0.96	0.65, 1.35	0.8	>0.9
OR = Odds Ratio, CI = Confidence Interval	OR = Odds Ratio, CI = Confidence Interval	OR = Odds Ratio, CI = Confidence Interval	OR = Odds Ratio, CI = Confidence Interval	OR = Odds Ratio, CI = Confidence Interval
*p<0.05; **p<0.01; ***p<0.001	*p<0.05; **p<0.01; ***p<0.001	*p<0.05; **p<0.01; ***p<0.001	*p<0.05; **p<0.01; ***p<0.001	*p<0.05; **p<0.01; ***p<0.001
False discovery rate correction for multiple testing	False discovery rate correction for multiple testing	False discovery rate correction for multiple testing	False discovery rate correction for multiple testing	False discovery rate correction for multiple testing
